# Supplementary material for: Proteomic signatures in cerebrospinal fluid and their clinical associations in patients with ME/CFS
Source: Sci Rep. 2026 Apr 3;16:15848. doi: 10.1038/s41598-026-46965-1 (PMC13194927; doi:10.1038/s41598-026-46965-1)
Supplement: Supplementary file 1 — Supplementary Information. [file 41598_2026_46965_MOESM1_ESM.xlsx]

## Sheet: VSN_ProteinQuant
protein	P01_severe_POTS	P02_severe_NoPOTS	P03_moderate_NoPOTS	P04_moderate_POTS	P05_moderate_NoPOTS	P06_moderate_POTS	P07_moderate_NoPOTS	P08_moderate_NoPOTS	P09_moderate_NoPOTS	P10_moderate_NoPOTS	P11_moderate_POTS	P12_moderate_NoPOTS	P13_moderate_NoPOTS	P14_moderate_NoPOTS	P15_moderate_POTS	P16_moderate_NoPOTS	P17_severe_NoPOTS	P18_mild_NoPOTS	P19_moderate_NoPOTS	P20_moderate_NA	P21_severe_POTS	P22_severe_POTS	P23_mild_POTS	P24_moderate_NoPOTS	P25_moderate_NoPOTS	P26_moderate_NoPOTS	P27_moderate_NoPOTS	P28_severe_NoPOTS	P29_severe_POTS	P30_mild_NoPOTS	P31_moderate_NoPOTS
SSC5D	NA	19.9034	19.4924	20.1638	20.4294	18.837	18.5107	20.5931	22.3508	19.6263	21.8599	20.5955	NA	21.0197	19.2752	20.7455	NA	21.7466	20.5516	20.1499	19.6394	19.7879	19.8737	20.5141	20.5282	NA	18.2808	19.7977	19.2151	20.2645	NA
IGLON5	20.7086	22.3418	22.5368	22.2741	22.0063	21.189	22.4166	22.3114	22.1128	22.4535	22.9687	21.4606	21.3746	23.183	23.2884	22.8169	21.5536	22.4029	22.8531	23.0452	22.6655	21.5582	22.3608	21.7026	22.7123	22.9874	23.0276	23.8626	22.3186	23.1243	19.7565
SHISA7	20.6127	NA	19.6548	22.0017	NA	20.5915	20.0108	20.4413	20.4388	20.4029	22.4081	22.3302	NA	22.0421	20.4016	21.2798	NA	20.9207	19.9489	21.7279	NA	21.0862	NA	21.8051	20.1905	21.5891	20.1562	19.8466	21.9021	20.2359	22.2188
VSTM2B	24.7801	22.9413	23.9448	24.1751	24.6664	24.1461	24.6644	24.1188	24.5785	24.6366	24.4702	24.4211	24.0919	24.0975	24.7151	24.5779	23.8058	24.1774	24.2117	24.3989	24.4376	24.4848	23.2044	24.2576	24.3577	24.6753	24.7145	23.8746	24.5503	24.9263	24.3297
TMEM212	NA	25.2034	23.8378	22.5574	NA	23.7964	22.5282	25.498	25.4449	23.6688	25.5507	25.1729	25.2424	25.4666	25.5233	23.9815	NA	25.314	25.7245	22.7184	NA	25.4814	25.0033	26.7211	25.5319	25.2664	25.3103	25.3138	24.7938	25.3036	NA
DNASE2	22.1478	21.7025	21.5058	21.3415	21.3306	22.0519	NA	21.8881	21.6125	19.6508	21.4609	18.1907	20.9746	21.8438	21.3063	20.68	NA	21.89	20.3835	20.1484	22.2202	21.2577	NA	19.9786	NA	NA	20.7723	21.2146	21.9594	21.6697	20.4039
ATOX1	18.9406	NA	19.1021	NA	NA	NA	18.6979	NA	NA	18.9128	NA	19.347	NA	18.8249	NA	19.6123	NA	19.2685	19.3692	19.3765	NA	19.7182	NA	NA	NA	NA	NA	18.5832	19.1429	19.1463	19.8107
PGRMC1	NA	20.6711	NA	22.1573	20.9158	20.0011	21.5883	21.033	21.3715	21.3534	21.0108	21.7815	NA	19.215	22.177	21.7965	21.8054	21.9805	22.0057	21.4616	20.4707	21.7126	20.8878	20.6934	22.21	21.0268	22.0842	22.4616	21.1799	21.573	20.8788
MATN2	NA	20.0386	21.3267	NA	NA	19.8127	17.7408	NA	20.2506	19.136	NA	19.2751	NA	NA	NA	NA	NA	19.0146	19.7261	20.9234	NA	NA	20.6947	NA	NA	NA	NA	20.294	18.7768	NA	NA
QSOX1	25.778	25.5878	25.6891	25.3021	26.4365	25.7028	26.284	25.2777	25.7547	25.6532	24.8247	25.6684	25.6413	25.3057	25.2012	28.0302	26.1716	25.6262	25.5846	25.1607	25.2921	25.1563	25.2989	25.6791	24.9491	25.5062	25.3929	25.2503	25.9757	25.8704	26.0351
GFRA2	24.4138	22.9573	22.3931	24.2327	23.6964	24.0529	23.7967	25.1133	24.4074	24.4862	24.4188	26.04	22.8901	24.5719	24.086	24.5523	21.8544	23.8669	22.9794	25.2098	23.4409	23.6498	21.4414	25.4344	24.0061	24.4282	24.1818	23.0356	23.9865	24.2128	24.4119
GOLIM4	23.4746	21.537	22.5487	23.4934	23.1705	23.1297	22.6848	22.9581	23.2937	22.6709	23.5321	23.2433	23.0089	22.6099	22.9682	23.3736	20.7518	22.8676	22.1573	22.7783	23.4888	22.593	21.8414	23.077	22.752	22.4214	23.3718	22.9455	23.0994	23.1652	23.1108
MANBA	NA	19.8986	22.1895	20.9765	NA	22.6057	21.3771	20.7438	20.8808	21.8177	20.4543	20.1191	22.6496	22.3017	21.9156	20.843	21.1035	20.8038	21.6859	22.4988	21.5884	21.9456	20.9926	21.615	20.0363	22.759	19.7186	NA	21.5041	19.0467	21.5892
AGRN	24.1513	25.2347	25.8687	25.6931	25.3643	26.265	26.434	25.8237	25.9703	25.6459	25.0007	26.3301	24.8692	25.0081	25.5254	24.4641	24.0252	25.908	25.8302	26.2835	25.7198	24.9769	25.6299	26.5368	24.6445	24.4365	26.4001	25.9581	24.9776	26.3905	26.1346
CHL1	30.5235	29.4081	30.0761	30.3471	30.1707	30.5391	29.8722	30.6041	30.4269	30.4045	30.839	30.9632	30.3555	30.7474	30.806	30.6982	30.15	30.0299	30.1873	30.1217	30.2864	29.8341	30.0486	30.306	30.1827	30.4187	30.7573	29.8622	30.3241	30.741	30.4682
RNASET2	27.5892	26.8558	26.6173	27.3534	26.1044	26.2274	26.9637	26.3847	26.0645	27.8958	26.6484	26.7766	27.0932	27.2524	25.376	27.5705	25.3936	27.285	26.9063	27.6559	26.4786	24.081	26.6441	25.6881	24.5252	26.2539	27.4177	26.9481	26.5423	25.9246	26.6173
MAN2B1	19.7465	NA	18.9558	18.6478	NA	19.579	19.0646	18.9612	18.8635	19.8358	19.2221	NA	19.8838	20.3434	NA	19.0756	NA	19.0332	19.0799	19.5386	20.1293	19.0369	NA	NA	19.4552	19.1829	19.1504	18.6226	19.0586	19.438	18.8226
ISLR	23.4718	26.4328	25.642	25.4527	24.5068	25.2219	27.6895	26.8875	26.0443	25.7877	24.2058	25.446	23.9026	23.9736	23.8534	25.0041	25.9693	25.7513	25.613	23.8787	25.5793	26.4593	24.0587	25.4446	21.2378	23.2462	24.114	25.5291	26.2356	24.1861	25.5474
BAI1	NA	NA	18.9118	22.6278	21.4234	NA	20.6811	20.0719	18.5097	22.1581	22.1446	21.585	21.6019	22.0691	21.1482	19.5067	NA	23.1131	18.9841	21.3862	21.1496	21.167	NA	22.4245	NA	19.8145	19.6413	18.4917	20.9678	20.4416	22.3236
PTPRT	NA	NA	NA	20.2631	NA	19.9672	NA	19.3919	19.1831	NA	19.0973	20.833	NA	21.0098	19.8861	NA	NA	NA	NA	NA	NA	NA	NA	19.5174	NA	19.3481	NA	NA	20.2088	NA	20.1104
NCAN	28.8225	28.1513	28.1994	29.0104	27.4404	28.0275	28.5857	28.623	28.8349	28.6111	28.6977	29.1812	28.8319	29.4169	29.6134	28.7926	28.4899	28.8731	28.6089	28.4542	28.7276	28.9647	28.3972	28.6943	28.5739	28.8961	28.5179	28.0412	28.6734	29.3757	28.7401
PRRG1	NA	NA	NA	20.477	NA	NA	NA	21.6997	NA	20.183	NA	NA	NA	21.5576	NA	20.7641	NA	NA	21.2655	NA	NA	NA	NA	18.879	22.0477	19.6635	NA	NA	NA	21.5732	21.5704
ADAM10	20.4056	21.3674	NA	21.6261	20.5717	NA	21.5555	21.9933	21.5539	NA	22.1681	NA	20.7578	NA	22.6163	20.2721	21.2942	20.6053	21.5456	19.6044	21.2646	22.3698	21.4642	21.8513	22.6112	21.3405	20.3617	20.2885	21.0524	21.6084	20.2282
TPP1	26.4841	27.6188	27.3927	28.0203	27.9743	28.166	27.3686	27.4881	27.1811	26.7161	27.0002	27.5618	28.1084	28.5176	27.8325	26.9441	28.4334	28.5804	26.8823	26.951	27.9891	27.5798	27.352	28.3106	27.064	27.5417	27.6161	26.8584	27.9605	26.5329	28.0582
NRP1	23.8725	23.0724	24.8147	22.1707	22.0545	21.19	21.987	22.8593	24.5596	22.6842	22.3747	24.7055	22.2668	22.3047	24.706	24.5081	22.3042	24.3473	23.7457	24.6901	NA	20.5193	24.0103	22.0588	24.8765	22.2452	24.5119	22.7352	22.6929	24.3065	23.0882
MSTN	22.3379	19.5332	21.0602	19.765	23.1787	21.4617	21.4224	21.5277	21.076	21.5497	21.1907	21.0181	19.7229	20.8877	22.8909	20.4093	22.5934	21.3611	19.814	20.506	20.1357	22.709	20.0425	21.9303	21.4892	19.8991	20.3514	19.527	22.367	21.5169	20.9788
PCDH17	19.9917	21.514	24.6947	22.5837	21.8177	22.4268	24.1017	23.8422	21.9826	22.8157	23.7811	22.9093	22.9031	25.2592	22.9259	22.3517	21.253	23.032	22.4379	23.6539	22.084	23.9323	22.6653	24.097	21.9914	22.6795	24.0134	22.8856	25.0405	21.9039	23.8013
PLXNB2	24.392	23.9772	24.72	25.0473	24.7328	25.1404	24.8508	25.5725	24.7682	24.9763	25.2767	24.9952	24.9885	25.8376	25.1935	24.5494	24.8658	24.8394	25.4137	25.8335	25.3467	25.7484	25.3337	24.3986	24.7224	24.7785	25.1149	25.4361	25.4602	24.7663	24.8893
EPHB6	22.1214	20.9046	22.0712	22.8268	21.2004	20.6207	22.3096	22.0699	22.3924	22.7067	23.1657	22.0768	20.9271	22.851	22.4515	32.6585	19.9419	22.5228	21.4603	22.7152	21.2846	21.1755	21.0608	22.4626	20.8373	20.8171	22.1625	22.5058	22.8322	22.8899	22.5887
ADAMDEC1	NA	NA	18.4869	20.9097	20.8165	20.9871	NA	NA	19.0766	19.2914	NA	19.8604	NA	18.8159	19.2161	18.1284	NA	19.4399	NA	19.4226	NA	19.6822	NA	19.1005	19.9102	NA	19.1887	20.3732	19.2441	18.6712	20.4696
LAMA5	18.8154	NA	19.6097	18.3404	19.3869	19.106	NA	19.7952	19.115	18.5337	18.9216	18.0024	NA	20.5496	NA	18.4326	NA	19.0069	20.2367	19.5292	NA	19.2099	NA	19.4063	19.3938	18.0959	17.9187	21.2956	18.4503	17.8999	20.1709
VGF	29.7532	28.5255	28.8468	29.4823	29.0108	28.5159	29.1637	29.0693	29.2585	29.2973	29.6446	29.58	27.8957	29.5958	29.5264	29.6278	27.1969	28.8516	28.5767	29.4163	28.4989	28.7555	27.7545	28.8594	29.0286	29.0118	29.1891	28.8115	29.2148	29.3693	29.3922
CHAD	20.6827	NA	20.9399	24.5942	20.4577	22.112	21.9383	21.0683	21.0257	22.0949	21.4041	19.1492	21.2913	22.6107	20.9819	19.447	NA	21.6971	20.8964	20.9786	21.1615	22.0832	21.7397	24.8009	21.5389	21.1647	20.7766	19.978	21.7373	20.9288	21.5966
GPR37	25.0725	23.4971	24.6592	23.5885	26.3834	24.2837	24.1948	24.814	25.0252	23.5026	24.9336	25.169	25.6355	21.9674	23.919	23.5998	24.8032	25.2132	23.1085	24.413	26.0925	24.4578	24.7289	24.6224	23.8359	25.7192	25.0032	23.0459	25.7127	23.9303	23.4799
NCAM2	27.4221	25.7395	25.8808	26.4208	26.3352	26.6614	26.4903	26.4506	27.784	27.2975	26.3671	27.5334	26.3895	26.8314	27.3984	26.7879	26.4064	26.493	26.5717	26.1014	26.3	26.1959	26.3858	27.0317	26.2755	26.1537	27.6825	26.0527	27.4347	27.4858	27.1404
STX7	NA	NA	NA	18.5531	NA	NA	18.4476	19.1227	18.8928	19.3685	19.4992	18.7444	NA	20.2883	19.1982	19.5451	NA	19.8666	NA	19.1163	NA	19.1864	NA	NA	NA	NA	19.0378	20.3135	19.764	19.9871	19.237
ST8SIA5	NA	NA	20.0303	18.4409	NA	NA	18.7551	18.916	18.602	19.0035	NA	18.9485	18.6968	19.4357	19.6601	18.5375	NA	20.0261	19.012	19.2025	NA	19.3301	19.4312	19.5564	18.9068	NA	19.0111	NA	19.071	18.7571	18.454
PLXNB1	19.9319	20.1342	20.6826	20.1408	20.7397	20.5367	20.2582	21.1689	19.6748	19.9829	20.5347	19.5378	20.6988	19.5167	20.2096	20.337	20.2336	20.1089	20.6602	20.4612	20.4975	20.1013	20.9838	20.237	20.3781	20.4124	20.1324	21.1303	21.0488	20.6586	19.8378
ST8SIA3	19.6151	NA	NA	20.9223	NA	NA	20.4557	19.9778	19.6134	20.6984	19.8896	19.3319	NA	19.9674	NA	NA	NA	NA	NA	20.3282	NA	21.0349	19.0407	20.8091	19.9394	19.851	19.6077	19.123	20.7183	NA	20.4189
SPINT1	18.8539	19.7319	20.4116	17.6633	19.4724	18.5689	20.0269	20.6308	20.541	20.2438	19.5429	NA	18.7247	18.3847	20.8621	20.38	NA	21.1853	20.9226	NA	20.3968	20.3566	19.8501	19.8686	NA	NA	18.2437	20.8995	21.3853	21.1805	NA
SPINT2	23.6443	23.5464	20.4404	20.6553	23.7072	23.2938	23.0434	23.1175	23.6996	23.199	23.5538	23.4732	23.1438	23.0572	23.6628	24.056	22.693	23.4861	20.4509	22.9399	23.796	23.1195	22.7255	23.1156	23.6651	23.253	23.2961	24.0714	23.23	23.5508	20.9295
LRRTM2	NA	NA	NA	NA	NA	NA	19.6404	NA	NA	19.1635	19.0287	NA	NA	19.882	NA	NA	NA	NA	19.7443	19.1696	NA	NA	18.8849	19.5893	NA	NA	NA	18.4523	19.3618	NA	19.8299
COCH	23.4357	23.4316	23.8056	22.8272	21.0128	23.4935	23.1894	23.3523	23.3777	23.1357	24.7999	22.5327	23.6101	23.0018	23.74	23.4443	23.3403	23.1408	23.2749	22.8114	23.7568	23.2097	23.1096	23.2213	23.7656	23.4897	23.3865	23.5291	23.2639	22.6078	22.9624
TGOLN2	24.6501	24.1521	23.837	23.8446	22.6615	22.9837	23.0334	24.5112	23.9017	23.5063	23.8681	23.5199	23.1601	21.6477	23.6475	24.4832	21.1984	24.1585	23.9288	23.6763	23.9075	23.4918	22.5064	23.7863	23.8663	23.4677	23.4645	22.7012	23.9669	24.2897	23.6273
B4GAT1	30.9414	29.7252	31.1907	31.7281	30.0011	30.4999	31.3358	30.7978	30.7442	31.1618	30.5337	30.8675	30.8507	31.3344	30.7908	30.2827	30.9153	31.1771	31.0279	31.3325	30.1975	30.3185	31.0657	30.9179	30.3218	31.2508	30.9834	30.1647	30.9853	30.9003	31.1956
CHST10	19.8793	19.9709	20.096	21.0643	20.384	21.2527	21.0254	21.2401	21.2479	21.2978	21.1252	21.5933	NA	21.5472	20.2486	21.5178	20.3413	21.4805	20.5018	21.4147	NA	21.1546	21.2812	21.2466	21.0781	21.0439	20.2493	21.2225	21.2468	21.1083	21.2929
SGCE	23.4621	22.9695	24.8758	25.0276	21.9113	24.4525	24.8471	23.7975	23.7207	24.5258	22.3403	24.3058	22.3431	23.8406	22.6073	25.1797	23.3298	24.5387	25.2076	25.4374	21.2352	23.1456	23.3439	22.9744	22.7825	23.8566	23.5678	23.8826	24.0399	23.4641	24.4185
ANGPTL7	21.3357	22.2668	NA	20.7114	22.62	22.5346	21.8138	NA	21.0093	NA	20.8398	NA	NA	NA	20.3864	NA	21.4944	19.4044	21.1092	19.9008	20.6991	19.7177	NA	20.7078	20.1269	NA	21.9513	19.9486	NA	19.5384	20.5171
BAI2	23.9204	22.687	23.0209	23.9504	22.7787	23.516	23.6452	24.0078	24.3367	23.8178	24.417	24.5629	23.2908	24.0159	23.5593	24.1837	22.6009	23.6152	23.5335	23.5026	23.2395	23.4484	23.6193	23.8332	23.7123	22.865	23.7411	22.7003	23.8744	24.3995	23.5119
BAI3	19.6538	NA	20.5006	21.6488	19.8011	20.2817	20.848	20.9293	20.7273	20.0692	21.51	21.173	20.7781	21.8714	21.2551	20.1213	NA	21.9027	20.3462	18.847	20.3164	20.3653	20.3784	20.689	21.2185	NA	21.7924	19.6246	NA	20.9019	21.3753
PCDH7	22.2078	19.6239	21.1339	22.4787	NA	21.7838	22.6405	21.9231	21.5406	22.5589	21.5947	22.1157	22.0168	22.8041	21.5296	22.0928	NA	21.4426	22.4043	21.9344	19.4956	19.7112	20.9526	22.0786	21.0603	19.778	21.8782	21.4735	21.905	21.99	22.3286
SUSD5	25.7686	25.0482	26.4762	25.5914	25.6997	24.4535	26.2102	26.2017	25.6448	25.5349	25.7884	25.7266	24.5308	25.9487	25.6499	26.2506	23.7219	25.785	24.9925	26.2472	25.2731	25.5605	23.25	24.3563	25.4778	25.0955	26.2735	26.1297	25.6953	26.7797	26.0147
NRP2	22.0551	19.686	22.7599	22.4623	19.7072	22.2832	23.235	23.2396	22.5402	23.3966	22.2642	23.0828	20.8642	22.2645	22.4366	22.8493	22.9391	22.0001	23.1797	22.0251	21.1161	22.1104	22.3801	22.4729	20.9538	21.753	22.3284	22.9103	22.0174	22.1269	23.1935
PLOD3	20.0773	NA	21.4139	19.9535	21.5379	19.035	18.2166	19.7907	18.3618	20.6546	19.3723	18.0421	21.1494	18.8441	18.7131	NA	20.9052	18.0378	21.3346	18.4962	21.8626	NA	19.465	20.1912	19.1297	21.5098	20.3885	21.5514	18.9469	NA	20.1109
GFRA3	NA	NA	20.4194	19.9923	NA	NA	19.8548	NA	NA	18.9528	NA	NA	NA	19.2359	NA	NA	NA	NA	NA	19.1679	NA	19.0273	19.6762	19.2111	20.9077	NA	NA	NA	19.5372	NA	NA
GPR37L1	24.5152	24.5424	24.2143	24.1193	24.8511	24.3919	24.0016	23.6309	23.8354	24.5496	24.4852	24.0789	23.3786	24.4157	24.3764	23.9439	24.1867	24.7038	24.5501	24.418	24.5588	24.3796	24.4835	25.014	24.5542	24.8715	24.0939	22.8432	24.1552	23.8933	24.1936
CUTA	27.2488	26.4559	23.5811	24.4224	27.4526	26.3437	26.391	24.4332	26.4717	25.3149	26.3561	25.6502	27.3513	26.0353	25.9391	25.3986	27.1801	26.3099	25.7007	25.2205	27.4654	26.075	26.9676	24.6499	27.1477	26.9592	26.9244	25.2351	27.5222	25.9631	26.7592
SCN2B	19.2214	NA	19.0494	NA	NA	18.2612	NA	18.8342	NA	NA	18.889	19.369	NA	NA	19.4193	19.0219	NA	NA	19.0723	NA	NA	18.6525	NA	NA	19.9606	NA	19.3361	19.7101	18.9438	19.4422	NA
FAM20B	NA	NA	19.2718	18.5076	NA	NA	NA	NA	NA	NA	NA	NA	NA	21.9062	NA	21.7846	NA	18.6867	19.4275	20.1069	NA	19.2927	19.266	22.8479	NA	NA	NA	18.4118	NA	21.7514	NA
EFCAB14	21.9319	22.8413	25.7638	24.494	22.4391	21.7182	25.6527	26.264	25.284	22.1634	20.9702	24.5064	26.7847	NA	26.2542	25.7843	21.7362	22.7396	26.3929	25.5195	22.3853	24.419	22.2998	21.5111	25.6218	NA	25.9923	26.3836	26.9003	24.4035	25.7844
ADAM23	21.3001	NA	20.568	21.6335	21.8315	20.5296	19.7447	20.2686	22.0145	20.3061	20.9336	20.8637	21.1249	20.2365	20.6016	21.7885	NA	21.2644	21.6341	21.1935	22.4737	20.9302	20.9411	20.8464	NA	NA	NA	21.6469	20.546	21.1762	21.8435
ADAM11	21.4242	20.471	21.5245	22.1763	21.1212	22.8419	22.0704	22.1007	22.0935	21.7775	23.1566	20.1846	21.23	23.1723	22.5434	20.9746	21.8571	22.7862	21.1931	21.9667	21.9162	22.8054	21.6962	22.5856	21.8532	22.198	22.3952	21.0766	22.225	22.0737	20.9633
FZD7	NA	NA	20.121	18.5072	NA	20.1292	20.4748	20.4821	20.2607	NA	20.3309	NA	NA	NA	21.0707	19.9714	NA	20.9574	20.2346	NA	NA	NA	NA	19.9875	20.4009	NA	NA	19.5601	20.1471	20.7575	NA
SLIT1	25.2308	25.782	25.0442	25.1533	NA	24.9357	24.9316	24.9657	25.227	NA	25.4263	25.6525	NA	24.9636	25.5837	26.6859	NA	25.2255	25.1308	24.9593	25.1304	NA	21.3433	24.9494	25.0502	NA	NA	26.7471	24.8983	25.2143	25.2094
ICOSLG	23.4412	24.2666	24.1773	24.3088	20.4892	21.9926	25.5877	25.5773	24.0844	24.1457	23.951	26.0961	24.3765	24.9917	25.3318	24.7138	24.2594	24.0113	24.5161	25.5434	24.2441	23.895	25.3701	23.6589	24.5911	23.5593	24.7047	25.784	25.5414	24.7366	25.6567
GGCT	20.1946	NA	19.2885	19.2917	NA	NA	NA	NA	19.5589	20.5374	21.248	19.8502	NA	20.2609	NA	21.0085	19.3975	19.0507	18.985	NA	19.8385	19.9141	NA	NA	20.649	20.1082	19.4416	20.7029	19.3606	19.7374	19.7408
SEMA7A	28.13	26.4986	28.1479	28.573	27.7493	28.4097	28.2054	28.3717	28.5885	27.9933	28.4098	28.014	28.3662	28.9342	28.7581	27.2547	28.4824	28.4535	27.3573	28.2095	28.3821	28.4093	28.4869	28.4068	28.0311	28.3039	28.9302	26.9696	28.5703	28.0126	28.3058
CLN5	19.8851	20.969	20.3779	24.1376	22.2108	22.2851	20.483	NA	20.646	20.4584	20.9727	21.0917	21.494	21.8745	21.3117	20.0391	22.8509	19.2539	20.045	22.1163	20.0795	18.7136	22.7402	20.7603	NA	22.3279	21.1377	21.6322	NA	20.0449	20.1803
TNFRSF21	25.5462	25.1111	24.8168	25.1296	25.3748	25.0791	24.3576	24.95	25.1553	25.2112	25.5488	25.4809	24.7777	24.9861	25.5961	25.4679	24.385	25.017	24.8757	25.1992	25.5391	25.0812	22.4187	25.013	25.2624	24.884	25.472	25.0025	25.2205	25.1281	25.368
SCRG1	24.6155	26.1137	25.0131	24.5264	25.3952	25.2077	24.7362	25.5083	25.1635	24.6435	25.0515	25.2359	24.7512	24.9622	25.1042	25.0456	24.5218	25.2299	24.826	24.8297	25.6873	25.1745	24.8684	25.1801	25.5373	24.9093	24.8511	25.1155	24.4328	25.4053	25.03
B3GALNT1	NA	NA	19.8563	NA	NA	NA	NA	19.8716	NA	19.4339	NA	18.9473	NA	19.1101	19.071	NA	NA	19.5186	NA	NA	NA	NA	18.9558	20.5038	NA	18.8919	NA	NA	20.4217	NA	NA
ATP6AP2	NA	NA	NA	20.1497	NA	NA	NA	18.5822	NA	19.9902	NA	19.1531	18.4444	19.4944	NA	NA	NA	19.103	20.0703	19.1414	NA	NA	19.4312	20.6322	19.9112	20.4995	NA	NA	19.9271	NA	20.2302
ATRN	23.2563	24.7439	23.9891	22.5069	23.6728	24.4876	22.8119	24.1696	24.216	22.6932	22.7601	23.3068	24.3212	22.8589	21.8383	23.875	23.1448	23.0546	23.8632	22.5414	24.0469	24.6729	23.7507	23.3165	23.2557	22.3437	22.5197	23.789	22.5065	23.7128	22.9667
CPD	NA	19.3238	21.0048	21.3084	NA	NA	NA	NA	20.9651	20.6627	NA	19.9242	19.3732	NA	NA	18.7921	19.1525	21.3286	20.6217	21.1996	19.7771	NA	NA	18.8304	NA	18.8831	NA	19.1701	19.087	18.8538	20.8809
NEBL	22.3308	22.2213	21.7857	21.8938	22.4577	NA	21.7766	22.0986	22.2423	21.8418	22.3678	22.1999	22.007	21.8682	22.3201	22.2937	21.6641	22.1831	21.7833	21.5582	22.8079	22.2968	22.0199	22.1796	22.5652	22.2939	22.1389	22.8531	21.9004	22.333	22.1213
STC2	20.3468	NA	23.4865	23.3645	NA	NA	23.7554	20.5891	23.2306	23.9382	NA	23.6662	23.113	23.0594	23.5068	24.4643	NA	22.9342	24.5105	23.473	22.3099	NA	23.5199	23.3615	21.4169	23.3479	22.7361	22.3148	23.0114	NA	23.124
DDAH1	21.721	20.201	22.5453	22.8842	22.1285	23.1523	22.6586	22.6741	23.2816	23.2777	23.2557	23.1546	22.3002	23.1316	22.5531	23.6569	21.6356	23.6451	23.9104	23.245	22.8976	23.5196	22.4222	23.456	23.1223	22.6687	22.6122	23.2415	23.0737	23.3502	22.7788
B3GAT3	NA	19.316	NA	19.56	NA	NA	18.9199	NA	NA	18.2239	NA	NA	18.9037	NA	NA	20.04	NA	19.3332	NA	18.7186	NA	19.0946	NA	NA	19.1197	NA	NA	NA	NA	19.0452	NA
ECM2	21.8844	26.0423	25.5513	25.8841	23.8637	24.3011	23.771	22.3847	25.1529	24.1896	23.159	22.4855	22.7976	23.8971	24.7711	25.2244	26.4302	24.5707	25.7021	25.1792	23.19	21.802	24.5397	25.2372	25.162	25.7266	22.1623	25.3838	25.5569	21.7359	24.2913
LY6H	25.7905	24.8002	25.1668	25.8576	25.3272	25.1966	25.674	25.5016	25.3554	26.1312	25.9964	26.4799	24.1574	25.3484	25.585	25.4544	24.1799	25.4268	25.3951	25.6593	25.6957	25.4363	24.1704	25.3264	25.3777	25.6021	25.4093	24.8277	25.495	26.0641	25.5944
NFASC	27.0932	26.133	26.8758	27.278	26.5746	26.6839	27.0284	26.6635	26.7473	27.2729	26.9034	27.6228	26.773	27.1738	26.6529	26.5951	26.3369	26.9163	26.551	27.3021	26.3768	26.3309	26.6004	26.834	26.3609	26.8664	27.0095	26.6609	26.7626	26.767	27.3045
LPHN1	25.5142	24.541	25.2478	25.6863	25.3982	25.8411	25.7688	26.335	26.415	25.3539	26.5049	26.8399	25.5023	26.3445	26.041	25.5494	24.7951	25.9732	25.3082	25.5208	26.0132	26.0143	25.67	26.4518	26.0336	25.345	26.363	25.1499	25.7581	26.4908	25.8084
ENDOD1	26.0399	26.6314	26.5846	26.6627	27.5911	25.6546	27.3452	27.6345	27.4022	26.7663	27.4509	27.2619	27.186	26.6126	26.9134	27.2766	27.1192	26.767	25.2017	25.9616	26.6848	26.5134	26.8607	26.9142	27.3518	26.7457	27.6828	26.578	27.0546	27.3357	27.2529
SLITRK3	NA	NA	19.707	19.9094	NA	NA	19.5703	NA	20.2124	19.8252	20.1944	20.097	NA	23.8332	19.875	NA	20.4553	20.1592	NA	19.7295	20.0024	20.1865	NA	NA	19.6044	19.8034	19.952	NA	20.285	19.6066	20.3276
CLSTN1	30.2354	29.5431	30.1842	30.579	30.1338	30.5593	30.5701	30.5836	30.9781	30.3722	30.5738	31.0005	30.7244	30.5422	30.4381	30.6841	30.3039	30.6529	30.3342	30.6104	30.9362	30.5996	30.8655	30.7727	30.2454	30.8277	30.782	30.0877	30.6484	30.4475	30.7209
SLITRK5	20.1319	19.859	20.2253	19.5274	19.6111	21.087	20.995	20.5634	20.5814	21.3039	19.9571	21.2207	19.7377	21.6891	19.6824	19.8024	20.7255	19.9498	NA	20.9679	19.2717	19.2753	20.4991	21.5431	NA	19.2423	19.9973	21.0834	21.5551	21.2236	21.4466
PRSS23	20.6281	20.6364	20.0383	19.5483	20.1348	19.783	20.1714	19.7441	20.0235	19.6817	NA	20.0275	20.1119	NA	19.5558	20.1586	20.554	20.0096	20.0931	19.9716	20.3757	19.9251	20.3259	18.3423	20.4215	NA	NA	21.2213	19.7909	19.8043	20.211
NXPH4	20.693	23.0174	NA	21.2796	NA	NA	NA	21.6496	21.2336	20.8727	21.4089	21.4722	21.0368	NA	22.1152	22.0658	20.7284	23.2797	21.2704	NA	22.3113	22.3813	NA	NA	23.3966	NA	21.1954	21.1841	21.6328	22.6919	21.9708
ZFPL1	19.7131	20.1324	19.7004	19.6098	NA	NA	NA	19.6144	19.6256	19.647	19.4578	NA	19.4463	NA	19.9879	19.9526	NA	19.4175	19.0445	19.4801	20.5699	19.5883	NA	19.3166	19.6267	19.5376	19.3578	20.0554	19.7842	19.3637	19.9639
UNC5C	NA	20.6586	18.6004	19.1335	NA	19.1465	20.0421	18.5884	19.4645	NA	19.4915	19.5917	20.0228	19.2141	19.3786	19.1759	NA	NA	18.7575	19.9461	NA	18.4128	19.0279	NA	NA	NA	NA	20.1559	19.9918	19.8468	NA
CSPG5	24.2278	24.0076	23.9537	24.2523	24.468	24.1085	23.8419	24.2564	24.3061	23.9624	24.3897	24.4588	24.1731	24.4466	24.4803	24.3851	23.6961	24.3174	23.7281	23.959	NA	24.1312	23.5837	24.0522	24.4771	23.8554	24.1407	NA	24.1594	24.6184	24.1604
PCDH8	21.5497	NA	NA	20.3935	NA	20.9422	20.3415	20.3879	21.1024	24.9884	21.3894	24.8603	NA	21.5451	19.133	21.7435	NA	21.0548	19.77	25.4482	NA	23.1772	NA	21.2806	19.2649	NA	NA	21.4543	20.9766	24.9809	24.531
PGLS	NA	NA	NA	20.1903	NA	NA	NA	NA	19.8228	NA	20.1727	20.5254	20.652	NA	NA	20.5674	NA	19.9432	20.4383	NA	NA	20.2958	NA	20.2528	NA	NA	20.1559	20.5492	20.1218	20.5986	NA
GDF11	NA	NA	20.9148	NA	NA	NA	NA	19.861	20.6468	NA	NA	20.109	NA	NA	20.3914	20.2471	NA	19.8575	19.9131	NA	20.4368	20.4388	NA	NA	NA	NA	20.4077	19.4366	20.8191	20.2115	NA
PAPLN	NA	20.8095	20.6257	25.0221	NA	NA	19.5711	NA	19.8168	18.8714	19.7467	20.3	NA	NA	NA	20.1045	21.0714	20.6	NA	21.3279	NA	20.1228	18.5445	25.2267	NA	NA	19.2013	21.5367	17.6884	20.0758	25.5186
APOM	NA	21.529	22.3345	19.6394	21.0944	20.0178	20.1509	19.8486	21.1533	NA	19.5518	NA	NA	NA	20.0101	20.4988	NA	NA	20.9985	19.8354	NA	21.8797	20.3081	20.4557	20.4092	20.0467	20.0643	22.2282	NA	NA	19.493
NPTXR	27.9077	29.5111	29.5244	29.9323	27.7998	28.5901	30.6697	30.0753	29.3482	30.2519	29.2651	29.9151	29.2774	29.9368	29.4427	29.7442	28.9746	29.2512	29.737	29.6051	28.9332	30.1053	28.4188	28.9799	28.3408	28.5027	27.8971	28.9104	30.1494	29.541	29.7022
FSTL3	24.431	26.312	24.365	25.7398	20.4359	20.6233	24.7397	25.6764	21.0906	25.1525	20.3677	25.7608	NA	18.6827	NA	25.7913	25.3314	25.9364	25.1403	24.675	NA	18.989	21.391	20.9147	22.0532	20.0167	24.8018	23.9808	25.1059	25.0748	25.7466
ITGBL1	NA	NA	NA	NA	20.525	NA	NA	19.8786	19.98	NA	19.7202	NA	NA	19.6112	NA	NA	NA	NA	20.8278	19.5647	20.8453	20.6252	19.8527	19.7019	22.0086	20.055	NA	20.4028	20.0542	19.2144	NA
IL18BP	22.3735	22.3557	22.5009	21.586	22.308	21.5955	22.3379	22.3711	22.3186	22.4526	20.7176	21.0234	21.1961	21.2053	21.6996	22.174	20.3577	22.0593	22.5481	22.2169	22.0818	21.5845	21.8399	21.4398	20.7518	21.6999	22.1035	21.6558	22.3734	22.821	22.41
LDHA	22.9334	22.5538	21.9489	22.8083	22.365	22.4392	25.5492	22.2423	22.292	22.7995	23.0342	21.8998	24.225	24.1698	22.1377	24.5047	24.0735	26.1321	24.175	23.7364	24.0156	21.82	22.3076	25.2709	22.4827	22.7383	23.3179	24.7855	22.346	22.8849	23.5516
SOD1	29.8062	29.0408	28.5958	30.1321	28.8742	29.3329	28.7875	29.007	28.9684	30.5975	29.6058	29.6636	29.3	29.6087	29.2175	29.6137	29.1917	29.2297	29.8991	29.4174	29.5144	29.2502	28.9745	28.9833	28.9943	29.5088	29.4323	29.1088	29.3978	29.1304	29.1006
CP	33.4086	34.5776	33.081	32.4926	33.2801	32.7807	32.8531	33.4214	32.7262	33.0196	32.3098	32.5341	34.381	32.5384	33.5301	32.9456	34.0839	32.2533	32.9584	32.6491	33.6002	33.0085	33.5696	32.6565	33.4731	33.0575	32.8715	33.1741	32.5852	32.2505	32.4677
GOT2	20.3689	NA	21.0585	19.0769	20.3855	21.519	20.496	NA	NA	21.0448	20.1824	NA	18.1559	20.4006	19.085	19.2145	NA	18.8156	20.8042	20.7353	NA	NA	21.2082	20.5249	NA	20.061	20.5374	20.9385	20.6191	20.3035	20.5357
EGFR	NA	NA	20.5514	19.7417	NA	20.3985	20.1453	22.1271	20.5781	19.9107	20.0132	20.5165	20.0394	20.7018	20.288	20.2637	NA	20.511	20.6388	18.101	NA	19.3782	19.2129	19.9305	19.4342	19.0586	20.6213	19.8804	20.5229	19.9264	19.3595
PGK1	24.3041	22.8935	23.4106	23.2636	19.7333	21.8401	24.4218	24.0044	24.0596	23.9888	24.2814	24.0698	22.4648	24.1922	23.2066	24.5282	23.9069	24.1192	24.37	24.3368	21.9238	24.3478	23.9618	23.7493	23.8111	24.0777	24.2823	24.537	23.9168	23.6219	23.7676
F2	30.7887	31.2249	30.6213	29.4333	30.3638	29.8246	29.8681	29.3531	29.8182	30.0358	28.6587	29.5944	30.671	28.8669	29.4109	29.316	31.6359	29.3633	30.0947	29.5849	28.9148	30.5847	30.3134	29.6152	30.2066	29.0919	29.5747	29.8398	28.9849	29.6976	29.501
C1R	29.7263	28.4666	29.5508	29.2295	29.7444	29.1287	29.4005	29.4978	29.8485	29.5643	29.0691	28.8477	28.7474	29.4787	29.5119	28.9418	30.3121	28.7698	29.332	29.1196	28.9759	29.1761	29.772	28.6502	28.6006	29.9442	29.2762	28.533	29.387	29.4518	29.1509
F9	23.5916	24.7663	23.3698	21.8679	22.4484	22.1049	21.6176	22.8625	21.3482	22.9603	21.5134	22.06	23.3142	21.5667	22.703	21.5543	24.6203	19.5385	22.6194	20.7273	21.0849	22.9576	22.912	22.3674	22.788	22.6306	21.9795	22.7675	21.8685	22.7462	22.0712
F10	24.8526	26.4654	24.6122	24.4267	24.0466	24.65	24.3475	24.5292	24.6967	24.3115	24.4199	24.4703	24.7454	23.8619	23.4439	23.996	25.5361	24.1157	25.0395	23.3509	23.5448	25.1491	25.4352	24.7399	23.8629	23.833	24.7979	24.1655	24.3886	24.4862	23.8616
CFD	27.6974	27.8147	26.4783	26.5629	27.349	26.2523	26.7703	26.8164	26.7125	26.9784	26.571	26.1673	27.2688	25.0279	26.6774	26.3845	27.753	25.9807	26.6834	26.9517	26.3833	26.9081	27.3799	26.8179	27.0473	27.0649	26.5123	26.5082	26.0213	26.67	27.0679
PLG	29.9386	31.0441	30.1124	28.8362	29.582	28.2552	28.683	29.645	29.025	29.4892	27.9092	29.2525	30.3318	27.9867	28.4596	29.4234	31.0114	29.0425	29.6906	28.8376	28.7708	30.3236	29.9843	29.0521	28.2253	27.8298	29.2606	29.4623	27.8191	29.3839	28.8642
F12	27.6695	28.7272	27.6208	27.1299	28.2737	26.6949	26.7186	24.1886	27.3589	24.0615	26.1141	26.5079	28.3292	24.645	26.1521	26.0166	29.0462	25.1126	28.2612	24.3865	26.2882	28.2431	29.0638	26.8812	25.6923	25.7314	27.8019	26.778	26.4083	26.8427	27.2184
CFB	30.6207	32.7037	31.1203	30.5873	31.024	30.1288	30.8522	30.5772	30.0695	30.5797	29.4266	30.1022	31.3013	30.228	30.4366	29.9079	31.5095	29.3965	30.8478	30.5267	29.9536	30.7871	31.4209	30.7209	30.7292	30.2352	30.1604	30.4123	30.4146	29.9871	30.373
CA2	NA	NA	19.6476	NA	20.8481	NA	22.447	NA	NA	18.6946	NA	NA	19.8992	NA	NA	19.6924	20.1026	24.0272	NA	26.029	20.9423	NA	NA	NA	NA	NA	NA	25.4734	NA	18.5758	NA
SERPINC1	31.3617	32.5049	31.6357	29.7658	31.5345	30.865	30.5189	30.5161	30.41	30.6921	29.6985	30.5633	31.4018	29.3498	30.0713	30.5082	32.5317	30.0748	30.7484	30.0052	29.8853	31.3446	31.7009	30.197	30.9833	30.1764	30.4484	31.5181	29.8474	30.2084	30.15
SERPINA1	NA	22.9692	21.51	20.0658	24.7717	22.5027	22.2574	19.7516	18.6586	21.854	NA	21.6958	21.6006	22.0823	22.0964	19.9781	22.3364	20.8544	21.3599	20.5619	21.6423	NA	21.9267	20.2145	21.6027	NA	NA	21.6404	21.4286	19.2755	NA
SERPINA3	31.3465	30.889	30.4378	29.9567	31.4794	30.1626	30.3775	29.6598	29.8181	30.3371	29.5468	29.8426	31.7436	29.5226	29.5797	29.8379	31.4089	29.7595	30.779	29.278	29.7717	30.4977	30.938	30.5865	30.846	30.1864	30.3959	30.5122	29.6624	30.257	30.5971
AGT	30.8647	31.1145	32.1216	30.9844	30.7078	32.6475	32.1655	31.5244	30.2139	32.5033	30.4368	30.5681	30.532	32.2908	30.8137	30.5967	32.0604	31.934	32.031	32.3423	31.0059	30.5209	32.0437	32.0564	29.9427	32.4156	31.7782	30.6356	31.4445	30.6565	31.8295
C3	NA	23.7109	24.906	21.5588	23.442	21.8808	22.7107	21.8334	19.5438	22.5645	18.6726	24.745	22.3311	24.3143	22.551	20.3275	22.7226	18.2627	24.9446	21.3846	21.2911	24.06	25.2356	22.6021	25.4	21.2081	NA	22.3096	22.6785	21.7406	21.93
C5	27.7686	28.3944	28.5785	26.0132	25.1495	26.2674	27.6314	26.9051	24.7845	27.2717	23.6208	24.5576	28.0178	24.7763	24.5226	25.4321	28.3373	24.4699	28.368	26.4232	23.1841	26.7896	27.6564	26.9789	25.0868	24.2637	25.8004	26.6443	25.7372	25.9178	25.7923
TIMP1	27.4907	28.4062	27.7124	27.4724	28.5183	27.3739	27.3431	27.4377	27.8868	27.3475	27.3321	27.0844	27.7361	27.1083	27.6969	27.3605	28.3047	27.2158	27.6952	27.1725	27.933	27.5378	27.9636	27.0108	28.3092	27.8103	27.7782	26.0091	27.402	27.7066	27.5918
CST3	31.9776	30.9291	31.0906	30.9781	31.8909	30.563	31.4052	30.918	31.0156	31.479	30.9671	31.6558	30.7259	30.5792	31.6664	31.1696	30.9814	30.9923	31.124	31.5185	31.2365	31.3881	30.6169	30.6912	30.9533	31.3758	31.1644	30.8465	30.6389	30.7468	31.2429
KNG1	26.9245	28.9889	27.5394	24.8866	26.9046	26.2854	26.0308	26.7129	26.3308	26.3729	25.4691	26.5203	26.9249	25.0469	26.0967	26.1228	27.6472	26.1067	27.2351	25.7403	26.6092	27.8585	26.9056	26.0057	26.3261	25.6403	26.1506	26.8236	25.6071	26.2408	25.5847
PDGFB	22.2426	22.2598	23.2013	22.1755	22.3172	NA	21.9844	22.3541	NA	22.1616	21.1461	NA	21.691	NA	23.3972	22.6653	21.152	NA	22.241	20.9675	22.8325	22.0009	21.3371	NA	NA	21.0197	NA	22.5009	NA	22.5022	22.0329
PENK	26.0182	25.5678	25.6563	26.2342	26.5605	25.7692	25.6568	25.8974	25.9473	25.3708	26.1447	25.5626	26.3489	25.3707	26.4519	25.467	25.0496	25.4322	25.547	26.5561	26.902	26.2803	25.3451	25.0141	26.4697	26.0411	25.9456	25.2775	25.5172	26.5248	26.0128
NPY	26.2074	26.7552	26.0472	26.9339	26.3326	26.1181	24.5589	26.4559	26.3352	26.5142	26.7147	25.7444	26.8266	27.074	27.1001	28.0292	25.2951	26.095	25.9722	24.6222	26.8019	26.5185	25.3177	25.4574	26.7372	27.3135	26.0605	26.4871	26.6053	26.4594	27.4555
IGF2	27.8257	28.2938	27.7022	26.9454	28.2552	27.2953	26.8308	27.2328	27.2441	27.0079	27.3655	27.1066	27.463	26.5737	27.3748	25.809	28	26.2503	27.3294	26.8367	27.6756	27.324	27.7623	26.7728	27.8292	27.4123	27.3462	26.7487	26.7768	27.2055	27.0596
IGKC	NA	20.2059	21.2695	19.3819	NA	NA	20.0578	NA	19.9232	NA	NA	18.0239	NA	19.5568	19.9686	19.8918	NA	NA	20.2713	19.2985	21.3741	20.0289	NA	19.5793	20.7326	NA	NA	NA	21.9687	NA	NA
IGHG1	NA	NA	22.0148	NA	NA	20.8401	19.7594	NA	19.9966	20.2084	NA	19.6507	NA	20.2379	20.0921	20.6418	NA	NA	19.8114	NA	21.1709	20.7106	20.9303	NA	21.0897	NA	NA	NA	20.1726	NA	NA
HLA-B	NA	NA	19.3125	20.0818	NA	NA	19.9513	19.9726	NA	19.174	18.9526	19.2279	NA	19.2773	NA	19.967	NA	NA	NA	NA	NA	19.431	NA	NA	NA	NA	20.1095	NA	20.3663	18.5289	20.2759
MB	19.3895	20.2635	19.7208	17.7525	NA	18.7179	21.1288	NA	18.3656	NA	20.0856	NA	19.4645	NA	22.3907	25.5287	19.6901	19.9141	20.2926	20.803	NA	23.5041	25.8568	NA	NA	NA	NA	23.3628	NA	19.2332	NA
COL1A1	27.2879	28.0902	27.1659	26.9569	27.7273	27.1467	26.5446	26.8085	26.8443	26.6854	26.6897	26.1431	26.6622	26.2168	26.8201	26.8602	27.3727	26.5692	26.7647	26.37	27.3991	27.0963	27.0663	26.0107	27.5474	27.7651	26.7655	26.4409	26.9746	26.6787	27.07
COL3A1	23.2511	24.0383	24.2979	23.4969	23.9026	23.5633	23.612	23.3334	23.1753	23.0409	22.3181	22.2787	23.227	22.5281	23.6277	23.8288	24.1273	23.4291	24.0448	23.4024	24.5853	23.6335	23.7957	22.5296	24.3552	24.4285	23.1823	22.649	23.6145	23.4765	23.937
APOA1	NA	22.5685	21.6744	19.9161	23.8269	21.0227	22.7941	19.6889	19.8834	22.0154	NA	20.5483	21.6981	21.8493	21.9348	19.5764	22.3309	20.0789	21.2781	21.8844	24.3197	20.3745	21.9221	21.4335	22.9438	NA	19.9763	18.9729	20.9816	19.1507	19.8603
APOE	31.5449	32.349	32.5378	32.2828	32.673	32.7364	32.2691	32.3699	32.5346	32.0782	32.4919	32.3678	32.4816	32.2958	32.6611	32.1417	31.6979	32.4817	32.7251	32.2685	33.1254	32.7644	32.1365	32.435	32.6288	32.8682	32.5031	32.8531	32.3354	32.285	31.887
APOA2	27.2244	28.5125	30.1197	29.0585	28.8297	28.5913	29.8959	28.2972	27.7187	29.5027	27.476	28.9308	29.3998	29.4087	29.4995	28.6646	28.9762	29.184	29.3886	29.3204	29.2097	29.5283	29.3126	30.0339	28.1671	28.872	27.9476	29.438	27.8275	28.1163	28.9854
APOC1	22.3501	24.1837	24.2562	23.3257	23.3705	23.4474	22.788	21.6641	23.5256	23.5197	22.3704	24.0537	23.5681	21.9419	23.0492	23.6785	24.2828	21.9337	22.2707	24.3881	21.7259	23.3724	23.6646	22.5348	21.9524	22.3714	23.6991	23.83	23.4806	22.2483	23.4973
APOC2	NA	NA	21.1048	22.9589	NA	NA	19.9802	20.4557	20.4544	20.4303	NA	NA	NA	NA	NA	NA	NA	19.8846	NA	20.4604	NA	19.5981	NA	19.9375	20.3803	NA	19.5099	NA	NA	NA	NA
APOC3	24.0418	24.0469	24.9743	24.0659	23.6699	25.0308	23.6319	24.9415	25.004	22.7352	24.1023	NA	21.5418	23.29	22.5886	24.2914	24.7762	22.1974	22.9361	22.4067	21.8821	24.3477	23.6496	24.9431	24.8136	23.4165	24.2686	24.4499	23.5844	24.2577	24.0397
FGA	21.5394	28.4554	26.2137	25.543	25.7158	22.2916	24.6731	25.7779	24.8245	24.1373	23.814	27.0311	26.6355	23.5617	24.7257	24.115	28.6756	23.8123	26.7048	24.1508	24.4805	27.2333	24.8741	25.9053	25.499	22.1801	20.6725	25.4151	23.5431	26.465	24.2336
C1QA	28.6787	28.3463	28.2526	28.2515	28.5081	25.1108	28.4518	27.697	28.3122	24.7791	24.8695	28.1935	28.4379	27.423	28.082	28.0184	28.8411	25.8409	28.1164	28.0019	27.5708	28.1907	28.6004	27.2085	28.199	24.973	28.0662	25.1835	25.1276	24.2823	27.8927
C1QB	25.8125	25.5596	26.1674	25.6546	26.3987	25.4016	26.6992	25.4537	26.5488	25.7859	25.1184	25.37	26.0808	25.5013	25.4276	26.6224	26.2691	25.4973	26.5722	25.6243	25.4237	25.1372	26.1705	25.4893	25.7414	25.5735	25.8535	26.406	26.537	25.9545	26.0361
C1QC	26.1342	26.3974	25.5666	25.2552	26.6487	25.5249	25.7244	25.5986	25.9756	25.4021	25.2761	25.4777	26.1993	25.2368	25.4997	25.7789	25.9988	25.1775	25.7167	25.3322	25.7456	25.6319	25.814	25.3397	26.076	25.3855	25.9484	26.1079	25.6775	26.1021	25.4904
C9	28.6188	29.4449	27.9538	27.4454	28.2563	26.9202	27.9688	27.4195	27.3069	27.1604	26.6639	26.9441	28.5682	26.4713	27.5196	27.301	29.1964	25.9361	27.5454	27.6407	26.2863	27.7896	28.4225	27.679	27.9718	26.656	27.1839	27.5504	27.1708	27.2893	26.6632
APOH	31.5217	32.815	31.5613	31.1033	30.8145	31.7765	31.4628	30.5061	30.9183	31.6276	29.9677	30.2971	31.952	29.8472	31.2496	31.3669	31.9268	31.4748	30.8552	30.9166	31.1552	31.1836	31.6235	30.9226	31.6315	30.4378	31.2337	30.4402	30.4021	31.164	31.1244
LRG1	27.8418	28.2344	26.2028	24.6539	26.4279	25.7578	25.8716	24.1649	26.5304	25.3824	25.3169	26.6028	27.0897	25.6412	25.9943	25.4255	26.963	22.4468	25.411	25.424	24.4535	26.7819	26.6337	26.6465	25.2726	24.8366	27.0278	27.1443	25.1292	25.4787	25.591
FN1	24.3445	29.8004	28.8681	28.9289	29.414	29.0708	28.984	29.2136	28.6966	28.6836	28.4696	29.7167	28.0889	29.1965	28.9254	28.8966	29.6353	29.1998	29.7334	29.2882	28.3783	29.4426	29.385	29.135	30.0701	28.1319	26.7048	28.3903	28.3321	28.6284	29.0143
RBP4	27.7827	28.8646	28.3728	27.6148	28.2598	27.3882	27.2373	27.6742	27.0915	27.6765	26.6432	27.4771	27.9413	26.6697	27.1358	27.6375	29.0835	27.5764	27.7577	27.5777	27.9211	28.0229	27.913	27.3591	27.6435	27.0039	27.7608	27.5463	26.523	27.4922	27.6378
AMBP	30.1787	30.441	29.1593	28.5743	29.5642	28.7488	28.8071	29.1144	28.7043	29.3043	27.6308	28.9969	29.872	27.4242	28.5433	28.904	30.6989	28.6592	29.8159	28.4387	28.3551	29.7918	30.0904	28.0928	29.4612	27.6283	29.203	29.5657	27.896	29.2267	27.8356
AHSG	30.7629	32.9475	31.3554	30.0617	29.8161	31.2837	30.6696	30.6159	29.2611	30.1043	27.8425	30.1724	30.1813	29.6386	29.5622	31.0059	32.2601	31.1367	30.932	30.3839	28.9307	31.8722	31.427	30.6652	29.5901	29.5987	29.3044	30.2489	29.2798	29.6362	29.6076
TTR	30.0624	31.0527	30.5475	30.7589	32.3403	30.6168	31.0285	30.8864	31.4371	30.8103	30.7103	30.7745	31.6396	31.3303	31.3994	30.852	32.4949	30.5592	30.649	31.198	32.1634	31.1973	31.2352	31.0074	31.4854	31.6727	31.1495	29.8597	30.8851	30.1684	30.7458
GC	32.0654	32.9077	31.6151	30.9106	31.9479	31.6829	31.3141	31.627	31.1281	31.4931	30.5807	31.035	32.1711	30.4408	31.5125	31.7422	33.0099	31.0513	31.8645	31.0757	31.4071	31.6644	31.9868	30.7476	31.4286	30.9239	31.4704	31.7699	30.8421	31.2378	30.97
TF	NA	26.2823	25.334	23.2121	26.0108	25.9434	26.5697	24.4	25.3878	25.9137	NA	24.8283	24.1739	25.4028	24.9096	25.7757	23.9399	24.6648	25.0955	24.7302	26.1856	25.8681	25.752	26.6458	26.1354	19.0815	23.9308	23.5298	25.6809	24.9352	22.4231
HPX	33.5508	34.1514	33.3454	32.3358	33.6187	32.955	33.6775	32.3533	32.5285	32.9344	32.9927	33.063	34.826	31.8459	32.4898	32.3602	34.3706	33.1409	32.9053	33.4902	33.9763	32.9449	33.4926	33.4182	33.1054	32.9829	32.6042	32.7613	33.4859	32.1648	33.6355
ANG	23.4899	24.4027	22.7871	20.6739	21.9484	20.9933	NA	21.2886	21.1989	21.5735	21.6489	21.1535	22.3689	20.237	21.6036	22.47	21.8228	22.1588	21.9388	NA	23.1155	21.9248	21.2665	19.8516	21.5507	21.1074	22.5532	22.7393	20.3122	21.0493	21.0181
F11	21.7795	25.9147	21.9362	19.4494	NA	19.374	21.5112	19.211	NA	19.5067	NA	NA	21.6291	NA	NA	19.3108	21.2968	23.7652	20.247	NA	NA	21.2349	20.8728	NA	NA	NA	NA	22.3179	NA	19.476	NA
KLKB1	23.549	24.9069	24.9096	21.7277	23.2143	23.0415	24.1811	24.1532	22.8146	24.0345	20.5187	23.552	23.7657	19.4591	22.2616	22.8994	25.9243	22.3542	25.1007	22.1283	21.8316	25.2123	23.801	21.3139	22.6374	19.7869	22.8682	24.3569	21.4069	24.225	23.9698
C4BPA	NA	24.2927	21.7271	NA	20.4112	NA	NA	22.4682	21.2399	19.7093	NA	18.9495	21.734	17.7487	20.613	NA	22.3406	NA	19.3292	18.0429	NA	24.1124	20.5448	21.1841	20.4659	NA	NA	21.2005	NA	19.4761	NA
VTN	31.5492	32.584	31.3693	30.8809	31.537	31.0589	30.8779	30.8667	29.505	30.5778	30.1497	30.7222	31.5499	29.3371	30.2757	30.3859	32.2537	30.2954	31.3783	30.4887	30.8985	31.4305	31.2405	29.4854	31.5559	30.7511	31.1004	30.3866	30.5902	30.0401	30.6145
FUCA1	20.702	21.2094	24.2567	19.0692	NA	24.0581	23.6929	NA	24.3528	21.8064	NA	NA	22.5083	19.947	23.9919	21.7582	NA	24.2291	22.7804	25.6356	20.7574	NA	NA	24.3206	22.816	20.6409	24.218	21.3415	NA	19.0218	22.9298
PROC	23.0234	24.5571	23.9382	23.2383	23.8977	24.05	23.5514	23.1199	23.912	24.3496	23.3117	24.2919	23.5525	23.7661	22.892	22.8697	24.5385	22.502	24.0824	23.0042	23.961	23.9507	24.0592	23.8185	24.1452	23.707	23.6664	23.9296	23.4133	23.0864	24.0719
ALDOA	25.9121	25.09	25.6742	26.0724	26.0192	25.3263	26.3188	25.8739	24.8436	25.9979	26.4223	26.42	25.9326	25.8646	25.8887	26.1538	25.0094	26.0061	25.9735	26.353	25.7755	25.5256	25.5855	26.2919	25.2189	25.7836	26.032	26.0082	26.1526	26.2401	25.6484
PDGFA	22.3833	22.4318	21.1772	22.8343	23.1832	21.7764	22.6811	22.3578	22.5868	22.1197	22.9082	22.6033	22.5226	22.4278	22.8638	21.7953	22.9952	22.1492	21.9467	22.4395	22.6794	23.0552	22.9372	22.2074	22.9817	22.7039	22.7655	21.2594	22.3306	22.5529	22.5621
APOB	19.522	23.8186	26.3171	NA	NA	NA	20.7447	25.317	25.4866	NA	NA	NA	23.4191	NA	21.8516	19.5613	23.0762	19.2863	21.6811	NA	NA	24.5102	NA	19.4034	19.4452	NA	20.805	25.0425	18.2313	25.9381	NA
PRNP	28.7813	28.3019	28.9731	28.8432	28.6556	27.599	29.3831	28.0933	28.5646	27.2678	28.7018	28.7671	28.5088	28.2441	28.4349	28.661	28.4869	28.2722	28.5599	28.792	28.6521	27.7737	27.7256	27.8653	28.981	28.035	28.699	28.659	27.9728	28.5078	28.4758
LCAT	20.0518	23.2513	26.4186	26.3895	22.9547	26.5911	23.238	23.2961	23.1864	23.0399	25.6215	25.4318	23.84	26.4755	26.4308	22.2428	26.94	26.7765	24.4317	23.2307	22.3677	23.9408	27.2186	26.9456	26.0131	23.7516	22.5454	24.339	23.5668	22.6605	22.6053
HRG	31.8229	33.2755	31.7627	30.2286	30.8838	30.4583	30.8949	31.3659	31.7604	31.0161	30.3947	30.859	31.6932	29.3021	30.8856	31.3793	32.2571	30.6217	31.4395	30.4891	29.6177	31.3277	31.9665	30.4012	30.7792	29.9208	31.0078	30.2442	30.4989	30.7017	29.9789
THY1	29.4325	28.4923	28.4616	28.9572	29.1674	28.7746	28.7577	28.7105	29.1449	29.002	29.3812	29.1984	29.2074	29.1148	29.1355	29.4154	28.6169	29.1986	28.3778	28.8611	29.0483	28.5943	28.3939	28.8558	29.0017	28.8433	29.2799	28.6911	28.872	29.2916	28.96
A1BG	32.5923	32.8989	32.5434	31.9152	31.7385	31.9183	32.1855	31.9237	31.6144	32.3256	30.8288	32.3151	33.3374	30.9133	31.4801	31.6277	33.611	31.3512	32.4688	31.1993	31.3502	32.255	32.1436	31.5878	32.1168	31.7126	31.5793	32.2061	31.3561	31.4587	31.8099
VWF	NA	22.5615	NA	NA	20.3907	21.7452	20.8035	21.3181	21.6086	19.3182	19.815	20.8196	19.2476	21.4304	NA	21.3121	NA	19.711	22.123	20.3831	NA	NA	21.7625	20.5589	19.8831	21.4836	19.2606	NA	22.1028	21.047	20.2537
SHBG	26.6447	26.7627	25.0811	19.4668	20.1824	23.8342	25.6843	24.4685	25.9797	21.5854	22.8493	21.4557	24.0728	18.8209	NA	25.2312	25.2104	19.2715	24.9374	24.7928	24.7897	NA	22.6304	23.9637	19.5619	24.0535	19.5467	25.1475	25.1049	22.788	23.136
GAPDH	22.601	23.6438	22.8942	26.8734	22.2431	23.3103	23.8397	22.1348	21.7713	21.6068	23.7927	21.5477	23.2113	22.4628	20.068	22.1586	22.1572	22.7705	22.0666	25.7552	22.2133	21.2262	21.4611	22.1661	21.7275	23.8582	22.9325	24.6983	22.147	22.118	23.1397
HLA-A	NA	NA	NA	20.7752	NA	22.0443	NA	22.49	NA	18.0285	NA	19.5434	NA	NA	NA	20.1444	NA	22.5748	21.8695	NA	20.4882	NA	NA	NA	21.8808	23.078	19.9202	20.1781	21.3172	21.9548	NA
IGF1	20.3953	20.582	19.4101	20.6892	NA	19.5755	18.8561	20.9019	19.2704	19.2413	21.0556	NA	19.7228	20.5106	NA	19.69	20.336	19.7231	19.1215	18.9245	19.872	21.2208	NA	19.0274	20.0036	19.8225	NA	19.4937	18.9601	20.624	NA
ATP1B1	19.7775	NA	19.4257	19.5999	NA	NA	20.4145	20.7893	20.8448	20.1778	19.7891	21.2737	20.8547	20.2769	21.0238	19.6844	19.575	19.7627	19.0798	20.5463	20.078	19.2874	20.4808	20.7396	NA	19.9755	20.0593	19.107	19.7155	19.7376	20.2738
CHGB	30.5863	29.5779	29.4515	29.857	30.8759	29.5973	30.2558	30.0863	30.6742	30.0017	30.3244	30.1476	29.3429	29.2493	30.8123	29.7389	28.3469	29.2333	30.0247	29.6606	30.8099	29.5256	30.2694	28.9341	29.6746	30.7231	29.7676	29.1143	30.4594	29.9997	29.3792
APP	29.2195	29.6861	29.5963	29.5629	30.1829	29.8969	29.2226	29.6981	29.7095	29.3147	29.7796	29.8225	30.0904	30.2742	29.7974	29.3025	30.1147	29.8899	29.4822	29.7588	30.0885	29.9604	29.6642	30.0806	30.1352	29.5505	29.7829	29.1044	29.5436	29.6138	29.802
APOD	24.4368	26.8476	22.8967	25.4827	26.1663	26.2951	26.0119	26.0881	26.1319	26.0866	24.7877	27.0126	25.2938	25.7922	26.2844	22.5558	25.5748	22.731	23.0079	25.7525	22.1865	26.7217	25.2468	26.7414	26.8798	25.7399	25.4235	22.0349	25.5908	26.2639	26.0206
SERPINA5	24.6954	26.666	25.5194	23.9683	25.4311	23.431	24.8339	24.3179	23.2184	24.9059	22.3581	23.188	23.3519	21.0465	21.9289	24.8235	25.0601	25.0383	26.1128	22.373	22.6125	23.5756	25.3225	22.4264	25.5474	23.1454	25.0568	24.7253	24.379	24.3811	24.584
SERPING1	27.9875	29.0112	28.2401	26.6147	27.7317	27.4712	28.1611	27.7925	27.8166	28.1868	26.8202	27.3809	27.6258	27.018	27.1324	27.4403	27.992	27.3152	28.224	27.0991	26.6681	28.0839	28.3368	27.0816	27.371	26.9968	27.3273	27.9499	27.6134	27.7469	27.4868
CFI	29.3019	30.1971	28.0625	28.2159	29.0712	28.3322	28.5577	28.8361	27.9685	29.1001	27.4244	28.4744	29.6712	27.7895	28.0814	27.9752	29.914	27.7758	28.6952	28.3341	27.1979	29.279	29.0255	28.4847	28.8654	28.1107	28.355	27.9973	27.7196	28.2863	28.1084
F13B	22.5362	23.5021	22.3142	21.3075	22.1843	21.0346	20.4371	22.006	20.7794	20.9146	19.1741	19.6456	23.4037	NA	21.3731	22.2545	23.888	22.0332	22.2126	20.0675	20.6155	23.4074	22.159	20.7435	21.2867	20.7603	19.5373	22.3826	19.4787	21.8254	22.18
SCG5	27.1686	26.5722	26.2579	27.2048	27.3326	27.0333	26.8927	27.4066	27.396	26.6447	27.5666	27.419	26.6746	27.0827	27.2373	27.1189	26.1883	27.002	26.585	26.8373	27.6324	26.9324	26.4128	27.0324	27.695	27.2162	27.3037	26.4563	26.8235	27.2289	27.0764
FABP3	23.4894	NA	NA	18.3923	22.0465	22.0408	18.8703	22.4433	22.8228	19.0109	22.8247	22.8213	NA	22.7028	23.1555	23.2296	NA	18.8372	22.6184	22.7702	NA	22.5115	NA	18.0802	22.1537	22.2414	22.5089	22.5279	22.3728	22.9207	22.762
CLEC3B	28.8766	29.1384	28.575	28.3611	29.1662	28.7985	28.3806	28.4165	28.8241	28.3432	28.3423	29.068	28.7314	28.0825	28.5028	28.5254	29.1704	28.4277	28.4503	28.4283	28.5169	28.7174	29.2047	28.5567	28.7461	28.6374	28.7433	28.4964	28.4424	28.5615	28.4654
SERPINA7	26.8143	27.234	27.4632	25.6661	22.6736	26.9637	27.2393	25.715	25.5995	26.516	25.074	25.5945	27.1886	26.4078	22.9666	24.5791	28.0211	24.794	26.7333	26.223	25.6701	25.2982	27.3136	26.1713	25.3664	26.3848	24.2489	26.4353	26.2681	25.4383	26.4949
SERPIND1	27.9977	29.137	29.434	28.295	28.0881	29.5902	28.4659	27.3651	28.0671	29.1356	26.757	27.0891	28.8515	27.8599	27.3094	28.0251	30.2766	27.2145	29.3195	27.9134	27.566	28.0836	30.6427	28.6524	27.1174	28.4788	27.7968	27.8462	28.5268	27.8054	28.9464
CALB1	21.9537	22.5988	22.4164	22.3132	22.4649	22.9415	22.8968	22.2096	18.924	21.443	22.459	22.5756	22.2227	22.2546	20.1437	22.9811	21.5627	22.4609	22.7663	22.1911	20.4958	22.8137	22.8101	23.2557	22.1366	23.8471	18.7245	21.0557	23.3717	22.5712	22.1029
BCHE	20.8092	22.1285	21.5066	22.3009	NA	22.9256	22.1918	21.2205	21.2436	22.68	19.958	21.2389	22.2915	22.7398	19.155	20.4712	23.2542	21.3411	22.3664	21.843	NA	24.963	22.3274	21.7069	20.3776	20.9545	20.3204	20.9534	22.0248	21.6409	21.6937
GSN	32.2211	32.7309	32.061	31.5712	32.1256	31.9026	31.5771	31.8562	31.7794	31.7	31.573	31.2126	31.7136	31.1459	31.1719	31.7875	32.8115	31.7351	32.4015	31.7624	31.5157	31.3429	31.97	31.7559	32.0555	31.8583	32.014	31.4697	31.4749	31.8421	31.8895
C2	28.7653	29.2979	29.0418	27.9968	28.5043	28.183	28.447	28.3299	28.0731	28.2807	27.3699	27.7021	29.4215	27.9902	28.1705	28.0109	29.6132	28.0718	27.6597	28.1153	27.7731	28.1639	29.0341	27.8572	28.6271	27.9771	28.4104	27.2416	28.2255	27.9869	26.7658
APOA4	29.0411	31.4663	30.412	29.1375	30.5748	29.5654	28.3499	30.5419	29.4096	30.076	28.8438	30.0135	30.5029	28.3437	29.0202	29.7312	30.8812	29.8163	30.2333	29.6196	28.7266	30.6637	30.4982	30.0859	29.2595	29.2216	28.1098	31.1887	29.0377	29.4385	29.472
ENO1	24.3847	24.788	24.4031	25.1267	24.1229	24.8588	24.7087	24.8715	24.6379	24.142	25.4383	21.3806	23.8067	25.6863	24.102	24.5449	23.4149	26.3683	24.3242	24.8487	24.6264	24.8304	25.2318	25.2241	23.49	24.6479	24.6071	24.9658	24.4634	23.8462	23.7439
GPI	NA	NA	24.7334	NA	NA	19.804	20.7199	20.8273	20.7889	19.8542	20.3985	20.053	NA	21.0635	19.5717	20.0997	NA	23.6976	19.8112	21.5043	NA	NA	NA	20.4196	NA	19.8333	18.928	18.2866	20.5122	20.3268	19.7558
HEXA	22.2628	20.9136	25.8461	25.4106	23.3037	23.6314	24.7304	21.7975	22.564	25.3177	22.2345	20.4096	21.9547	25.4995	22.6082	22.0309	25.4299	24.857	25.621	24.7993	22.6052	21.9425	26.008	25.7761	21.8863	25.5508	24.672	21.7784	23.8767	21.6587	25.4135
SERPINE2	NA	NA	NA	19.9215	NA	19.9042	20.3685	NA	19.7714	19.836	NA	NA	NA	NA	NA	NA	NA	19.4786	NA	19.883	NA	20.055	20.0017	NA	NA	NA	NA	20.5392	20.8564	NA	20.509
DBI	24.363	24.5617	24.4084	24.4098	23.7924	24.4255	24.3056	24.3382	25.006	24.2271	24.966	24.2499	23.5501	24.2887	24.2874	24.3055	23.9662	23.5026	24.3779	24.6295	24.0063	24.5291	24.3113	24.5158	25.0036	23.8037	24.7024	24.3706	24.3253	24.3019	24.3064
LDHB	26.8884	27.3706	27.7123	28.0586	26.0535	27.4267	28.0072	26.4412	26.2913	26.9425	28.3856	27.207	27.5987	28.5919	27.4512	27.6215	27.7209	27.6167	27.4235	28.2089	27.5003	27.974	27.13	27.1924	27.7233	27.9318	28.4879	27.1594	26.9772	27.4501	28.2875
PROS1	27.5137	29.182	28.1439	27.4707	27.723	27.3872	27.7679	27.309	27.4317	27.4787	26.6877	27.61	29.0593	26.9202	27.3654	27.9254	28.5137	28.0406	27.5358	26.8222	27.6443	27.2821	28.177	27.3397	27.7519	27.7731	27.2992	27.8458	27.1872	27.0433	27.8091
CSF1R	27.4194	27.2881	27.3504	27.2146	27.707	27.1948	27.1049	27.3157	27.5138	27.5778	28.066	27.5934	27.0831	27.6239	27.9712	27.7331	27.4901	27.1569	26.7492	27.3064	27.8955	27.5635	27.8942	26.8639	26.9064	27.0901	28.0382	27.3868	27.7148	27.1683	26.6368
CTSD	28.3926	28.0983	29.1313	29.2522	29.9565	28.7139	29.1818	27.1342	27.7304	28.8779	28.2448	27.9609	28.3029	28.8847	28.3312	27.5896	29.9497	28.3041	29.0196	28.8884	28.9508	27.7683	28.5532	28.2136	28.9292	29.7352	28.4414	27.3176	28.7549	27.0821	29.0188
C8A	28.0007	29.5325	27.523	26.2338	26.7713	26.307	26.4327	27.9066	26.6708	27.7285	25.3171	26.9627	26.0371	24.087	24.8632	25.1858	28.6109	24.725	27.0043	26.9257	25.6854	27.5862	25.477	26.3525	27.3276	26.585	26.2187	25.8266	26.0872	26.9692	24.4144
C8B	27.6639	28.4028	27.4818	25.9672	26.6146	26.6316	26.1307	26.7139	25.8741	27.2964	24.1481	25.1625	26.9881	25.2049	25.3884	25.026	28.6444	25.5471	25.0144	26.6022	23.2132	26.9594	27.9365	25.7581	25.8252	26.4463	24.7472	25.8168	25.3577	25.5365	25.9913
C8G	27.0636	27.7104	26.578	25.1324	26.8512	26.5856	25.6041	25.7764	26.1376	26.2766	25.2415	26.4612	26.239	25.6362	25.5756	25.4734	28.0262	25.4169	25.5353	26.2841	24.6568	27.0335	27.2694	25.9725	25.8026	26.1288	25.9112	25.9224	25.6608	25.6433	25.1351
DCN	NA	22.4944	26.1043	26.2271	24.5887	25.4833	23.0152	24.4179	21.4422	23.4137	24.3451	24.0064	23.7432	22.7123	23.7031	21.8093	26.6377	24.9378	22.3051	23.3099	24.1033	22.0826	25.7072	22.0541	23.9214	24.2072	NA	21.8542	23.0972	23.9472	26.2059
PSAP	29.1602	29.2824	29.4277	29.2162	30.0741	29.678	29.2839	29.5531	29.2651	29.3139	29.0947	29.8079	29.6934	29.5133	29.7597	29.6985	29.5602	29.9672	29.158	29.4295	29.7978	29.5569	28.8022	29.2892	29.3663	29.0668	28.8593	29.5373	29.433	29.6921	28.8206
HEXB	22.7782	21.0161	23.0905	25.2054	20.9259	24.293	23.9707	22.4692	23.6049	23.9254	22.7544	22.8836	24.2046	24.0718	22.1346	21.8041	23.8072	21.9699	23.7361	23.9052	24.0725	23.1966	23.4261	22.9591	22.7551	24.3118	23.6578	21.7968	23.7914	22.5826	23.837
CTSL	23.602	22.9091	24.5779	23.4065	23.5992	23.0962	24.4734	23.3111	23.1101	23.1934	23.2958	22.9868	24.6685	23.3704	23.5204	23.8502	25.7504	25.4865	23.0298	23.3117	23.3269	24.9913	22.8641	22.9571	23.5741	23.3251	23.6216	23.691	23.3655	23.1416	23.222
PFN1	21.3335	22.1654	20.6574	NA	21.7954	NA	21.337	NA	NA	22.3916	24.819	NA	21.5451	20.6873	21.4379	NA	NA	NA	NA	20.9572	21.4256	21.5543	NA	21.1192	NA	NA	NA	22.4978	22.079	21.4456	NA
CTSB	26.4347	24.7193	24.5224	24.741	25.5109	25.6914	25.636	25.6353	25.661	25.5867	25.6824	25.2613	26.068	24.8572	26.5205	25.6514	25.0171	25.0918	24.6187	25.0565	26.6659	25.13	25.5493	24.2382	25.9273	25.6667	24.9039	24.5452	25.8055	25.4564	25.6233
LAMB1	23.838	23.0138	24.0537	24.2506	23.3953	23.6631	24.1882	23.0975	24.837	23.6805	24.2724	23.4112	26.9843	23.6423	22.695	23.3099	24.2008	24.2744	24.7589	23.6391	26.4467	24.5253	24.0694	24.7199	24.4186	23.3907	23.5779	23.133	23.5571	22.7629	24.3821
RNASE1	28.282	27.4571	27.4112	27.1935	27.846	27.4281	27.5958	27.7147	27.841	27.3456	27.4858	27.9105	27.6854	27.0866	27.9919	27.7638	28.3316	27.7765	27.6468	27.5262	28.0361	27.4614	27.693	27.1031	27.3132	27.6428	27.722	27.878	27.3843	27.9973	27.7676
COL1A2	26.5928	26.3826	25.6483	26.4766	27.2687	26.1572	25.1386	26.1432	26.4356	25.0467	26.051	24.5159	26.1833	26.0141	26.1166	26.0781	27.1294	25.9768	26.2306	26.2906	25.9858	26.7916	27.009	24.2669	26.7762	27.1521	26.502	24.5862	26.493	25.7072	26.2393
CD55	24.8762	26.3964	25.8586	26.1477	24.9913	24.454	25.0791	25.0872	25.2071	25.4058	26.0118	26.1552	25.9624	25.9722	25.9799	26.49	25.8762	25.9149	26.0285	24.7317	26.0074	24.7602	23.06	25.6534	26.006	24.3335	25.3997	26.2958	25.9425	25.7709	26.044
SERPINA6	26.4198	26.9447	26.8611	25.4207	26.1166	26.3371	26.402	26.0909	25.9981	26.1636	23.067	25.5328	25.7921	25.2724	23.799	24.8811	28.0583	24.2036	24.8171	26.5188	25.5101	25.7454	28.0488	26.3161	24.998	25.9034	25.9872	25.9948	25.9839	25.4354	24.5128
SLC3A2	21.8324	21.3853	22.8339	24.1279	22.0616	22.4205	22.097	23.5576	24.5238	22.2621	23.8676	23.2907	21.9934	23.3488	23.0118	24.998	24.2515	23.7583	22.941	22.1389	22.6019	22.6671	22.4444	22.8059	21.3851	23.8692	21.8555	21.4993	24.153	24.7463	22.5318
MMP2	28.5404	27.3856	28.9056	27.8798	28.0066	28.0113	28.5921	26.7978	28.2779	27.4979	27.1293	27.6185	26.3597	27.0803	27.4204	27.4701	27.3267	26.9952	27.2754	28.0186	27.6071	26.7823	28.3134	27.4971	27.2555	28.4278	27.7504	27.0039	28.1006	26.3589	28.271
SOD3	29.2374	29.3119	27.936	27.566	29.6013	28.0313	28.6636	28.1729	28.1676	28.3234	28.1234	28.1537	29.6981	27.0874	28.4702	28.4406	28.8537	26.7756	28.3218	27.964	29.6617	28.4737	28.9313	28.6266	29.4371	29.2764	28.6996	29.1636	27.5129	28.1508	28.5979
CD14	30.3512	30.5697	31.0427	31.3435	30.1577	30.5263	30.8393	30.951	30.2343	31.1764	30.0924	31.0817	30.6794	31.3019	30.0897	31.1362	31.0234	30.2879	31.1239	30.7536	30.0785	29.6	31.0931	30.601	29.8464	29.6449	30.6317	30.0761	30.8159	30.8551	30.8749
COL4A2	NA	21.8642	NA	20.5251	NA	NA	NA	20.0568	20.9695	21.4568	21.037	NA	22.5291	19.6745	21.791	21.2297	NA	21.1778	21.5897	21.1799	22.4676	19.8547	20.5336	21.4807	19.2423	20.9139	21.6578	21.0855	20.4841	20.17	21.7097
CFH	29.9768	30.8176	29.6685	28.7221	29.2988	29.0962	28.4706	29.0433	29.0397	28.1988	28.6435	29.0098	29.8399	28.3719	28.8417	29.0727	30.128	28.8342	29.4778	28.4277	28.5848	30.3387	29.6002	28.6766	29.5092	28.5636	29.2698	29.0728	28.6911	29.0901	29.021
FCGR3A	NA	22.6437	NA	23.0395	24.8594	20.6602	23.2129	23.7871	23.7647	19.8713	23.3009	24.4406	NA	23.4848	NA	22.0837	NA	22.1535	22.4032	23.2635	NA	NA	NA	23.4354	24.3218	NA	23.4255	NA	23.0082	23.0407	19.5343
VIM	NA	20.1796	19.4762	19.5836	NA	NA	21.1133	NA	18.5359	18.8779	20.026	NA	NA	NA	22.1538	NA	19.3823	NA	18.9906	19.0317	20.8357	18.3614	22.124	19.6945	NA	NA	NA	22.5793	NA	20.0842	NA
SERPINF2	29.2864	30.4276	29.9491	28.4355	29.217	28.673	29.1017	28.7394	27.9234	29.0642	27.2533	28.1979	28.3122	27.4131	28.1673	28.5792	30.8512	28.1682	29.9357	29.0462	28.0758	29.0952	30.082	28.4785	28.4233	28.1645	28.4928	28.6123	27.9669	28.0311	28.5772
ENO2	22.897	22.9502	23.6859	23.4828	22.8878	24.4032	23.542	23.875	25.457	23.0741	24.5888	24.3105	22.3346	24.5202	23.82	23.5998	23.34	23.7789	23.1469	26.1508	25.4852	24.0917	23.7689	24.7469	23.5069	23.559	23.4272	23.9232	25.2991	23.9237	24.9448
GSTP1	22.9701	22.4505	23.6852	23.383	NA	21.576	23.6327	22.7379	23.1726	22.8676	23.0054	22.8856	20.088	23.2046	22.4916	23.5301	23.6335	23.2346	23.6184	23.4553	22.8885	22.8989	23.2151	22.6446	23.0649	23.8457	23.0687	22.9763	22.7233	23.5262	23.5603
LGALS1	21.5229	24.109	23.4103	23.7922	22.6668	22.5274	21.3648	22.6031	24.1648	21.8784	23.6132	22.7075	22.4812	21.802	22.2145	23.0545	24.9232	23.6359	23.6193	21.967	24.1803	22.073	23.7978	22.4134	24.3882	22.4579	23.3565	23.5519	21.538	22.5528	22.334
QDPR	22.8625	23.0396	23.0001	23.3553	22.352	23.2483	23.2918	22.185	24.2559	23.1622	21.8299	22.5774	22.6827	21.8867	22.0101	22.5891	21.9135	22.9762	22.9279	24.0297	23.2183	22.8283	22.3772	23.3285	22.5128	22.9763	22.9942	24.0956	23.9164	23.0107	23.7807
SPARC	29.1325	29.3005	28.7348	28.7291	30.0075	29.3181	28.7579	28.3303	29.4236	28.758	28.7136	28.4623	29.2174	28.5372	29.0628	28.4445	29.9203	28.4628	28.6045	28.4718	29.3826	28.8148	29.26	28.5478	29.2214	29.2094	28.7132	28.4678	28.1737	28.2694	28.7101
CSF1	25.1976	23.051	24.8239	23.3441	24.2474	23.1042	25.8199	24.7268	25.1299	22.489	24.8474	23.4829	26.4958	23.2559	24.013	24.8975	25.0494	23.9998	24.0319	25.5461	24.5991	24.7139	23.0746	23.549	24.0818	25.7823	23.8641	24.3866	24.7005	25.3305	23.383
PDGFRB	21.2958	NA	21.1084	21.629	NA	21.6355	20.9297	23.2421	22.5799	21.1166	20.8704	22.1279	20.9409	20.5557	21.0585	21.5118	20.4655	21.6903	21.0062	19.7254	19.5717	21.5244	18.7458	21.09	20.9326	19.4708	22.0483	22.357	20.8548	21.5994	22.0301
CTSH	23.5316	23.4192	22.8736	24.9333	24.259	22.5172	24.6031	23.9163	22.9006	23.8479	23.9639	24.1479	25.2085	24.2918	23.6543	22.5749	24.0642	23.2342	23.5848	24.8554	25.4015	23.0946	23.5449	23.5855	23.7912	NA	23.1185	23.184	23.5342	24.5764	25.7184
C1S	28.0918	27.8813	29.0996	28.4956	28.5346	28.2956	28.9119	28.6383	28.6615	28.9705	28.0031	28.3269	28.1658	28.3066	28.0959	28.5863	28.8434	27.8542	29.015	28.4575	28.1709	27.2477	29.3267	27.5577	28.1993	29.0254	28.875	28.0676	28.8439	28.1557	28.6227
UCHL1	NA	NA	19.4703	19.9006	21.0624	20.2508	20.319	20.1745	19.8936	20.1627	20.3973	19.8608	20.0472	19.5729	20.7746	NA	NA	19.5417	19.7662	19.6745	NA	19.8491	NA	19.8997	20.5637	NA	20.0317	19.9737	20.0159	20.2836	19.9801
ALDOC	26.4697	23.4534	26.5943	26.7291	25.443	26.8664	27.1967	26.5142	27.0503	25.8109	26.43	25.3476	27.6782	26.6555	26.5481	26.9086	23.1562	26.6438	27.219	27.6317	27.3457	27.298	23.917	25.3929	25.322	26.348	27.4369	26.6859	26.7714	26.8635	26.7257
C4A	29.2004	28.8854	27.6181	28.0319	29.225	29.0219	28.9516	28.5849	27.1518	28.9155	28.603	26.5432	30.0817	27.9285	26.5956	28.8528	30.0486	26.5815	29.1426	28.1752	27.369	28.72	28.7366	27.4524	27.0247	27.4712	28.2931	26.1699	28.7877	28.4114	28.8955
C4B	33.5701	33.6373	31.9869	33.2238	33.0077	33.4658	33.5352	33.5849	32.4489	33.8882	32.4675	32.498	34.1914	32.8627	32.0514	33.2781	34.0443	32.791	33.7411	32.8009	32.7632	33.3515	33.4074	32.4391	32.9349	32.7447	32.9001	32.5771	33.2852	33.4019	33.2282
LINGO3	NA	NA	18.3876	NA	NA	19.3461	18.486	18.9993	19.2675	18.319	17.7574	18.5018	NA	18.0948	20.5101	NA	NA	NA	NA	NA	NA	18.8457	NA	19.7028	NA	18.4773	NA	18.5958	NA	18.6946	18.1693
UBA52	24.9064	22.6242	25.4722	25.3929	24.7164	25.6493	25.0868	23.4035	23.8361	24.7036	24.4446	22.6645	23.516	24.771	23.7344	23.4622	25.2779	23.3739	25.0649	24.9443	24.6521	23.2302	24.7113	24.7878	23.4815	25.3983	25.1723	24.4271	25.2866	24.1734	25.6377
INAFM2	22.4143	22.2809	21.8409	22.0071	22.8254	22.2243	22.2932	21.8172	22.1966	22.0395	22.7092	22.1716	22.1641	22.0258	22.5638	22.0779	22.108	22.12	22.1483	22.0403	22.6119	21.9643	21.8492	22.2667	22.5363	22.3957	22.3588	21.6355	22.7119	21.9171	21.9557
P0DP25	NA	22.8947	22.2228	22.9727	NA	NA	NA	22.4843	NA	21.3924	NA	21.6867	NA	18.1275	23.8724	22.2402	NA	22.0694	22.0886	21.8361	23.3043	NA	NA	NA	NA	NA	NA	21.3663	NA	23.4979	21.8661
P0DP58	25.5296	25.1175	24.7178	25.4866	25.3924	25.1161	24.9719	25.2214	25.1173	25.4909	25.4028	25.5742	25.0041	25.2137	25.2008	25.3559	23.9761	25.0114	25.1785	24.9435	25.1912	25.3478	24.1665	25.1865	25.3469	25.0835	25.2059	24.3821	25.1851	26.0243	25.4032
SRGN	20.1987	NA	20.6293	20.2617	20.301	NA	20.5061	19.579	19.6441	19.8569	19.2541	19.4382	19.8631	20.4219	19.9335	NA	NA	NA	20.3004	20.3135	20.5413	19.3878	19.7316	19.6769	20.5286	20.0348	19.4283	19.2231	20.6973	19.4168	19.97
RNASE2	21.4344	21.3867	23.1828	NA	22.5608	NA	NA	NA	21.239	NA	21.6392	21.8116	21.5667	NA	NA	21.4091	NA	21.7257	21.0916	20.9369	NA	20.856	21.5023	NA	NA	NA	NA	22.3974	21.101	21.4379	NA
GAA	21.942	NA	22.3078	19.7331	NA	19.3526	21.8851	21.0391	22.2394	21.3669	22.5528	21.5082	19.5028	21.0924	NA	NA	NA	NA	21.79	21.4943	NA	21.697	20.0436	21.6027	19.2766	NA	21.3866	19.8864	21.9672	21.4936	NA
SPP1	29.2837	28.5479	28.3369	28.3551	29.299	28.3691	28.8351	28.7282	28.8573	28.7019	28.8804	28.3034	28.6557	28.1839	28.2003	28.8964	28.2987	28.0351	28.3123	28.5037	28.7865	27.6517	27.5511	28.1203	29.0465	28.4504	29.0084	28.4753	28.2692	28.6891	29.0394
PTPRF	24.1211	22.6298	22.8196	23.5071	23.2343	22.0274	22.9748	23.736	23.5016	23.8832	23.4283	25.5519	23.3558	25.171	23.335	25.5002	21.9596	23.3488	22.9371	23.1684	23.6961	23.2282	22.5351	22.4368	23.9104	23.187	23.7026	23.5935	22.9954	23.8854	23.9005
TXN	23.9351	24.2446	23.3855	23.6376	24.4501	24.0535	21.5615	23.5563	23.9138	23.8062	24.1071	24.2859	23.6103	23.2244	24.3128	23.9291	22.4309	23.4179	21.5477	23.9573	22.6521	23.8447	23.4441	23.826	24.1496	23.6512	24.1655	24.4792	23.9563	24.25	23.8269
CTSA	NA	NA	NA	20.7333	19.5451	20.9954	18.4495	NA	NA	19.7861	18.2976	NA	18.7495	20.1524	NA	NA	21.2537	NA	21.6924	19.8932	19.3466	19.5695	20.0996	19.8306	19.1577	20.9545	NA	NA	20.2474	NA	18.8179
C7	30.0801	30.336	29.9644	29.1858	29.3775	27.7192	29.4044	29.2209	29.5818	29.2159	28.648	28.5447	28.887	28.437	29.1219	29.8004	30.1066	28.6471	29.7347	28.7406	27.8704	28.9579	29.7785	28.8314	29.2294	29.4158	29.4055	29.397	29.7638	29.6461	29.5002
CHGA	31.2862	30.5203	30.3567	30.8694	30.9099	30.229	30.7296	30.2433	30.6779	31.3611	31.7568	31.9299	31.4036	29.9216	30.9006	31.693	30.2379	30.6079	31.0412	30.9362	31.7516	30.4013	31.0831	30.5847	30.5559	30.9048	30.9591	30.24	30.6209	31.0119	31.4954
KIT	23.1848	23.2674	22.0747	22.7307	23.5746	24.0366	22.7414	23.7705	23.6698	22.504	23.6751	23.5652	22.4515	23.9913	23.2197	21.8391	23.4899	23.2957	22.4686	22.0456	22.4516	23.5988	24.2867	23.9294	23.4699	24.1822	24.0559	24.4574	22.3717	24.0869	22.4791
CLU	29.9751	32.6348	31.8949	31.5373	31.8219	31.8471	31.9365	31.8389	31.3838	31.7192	31.8712	32.2003	31.8714	31.9278	31.7081	31.2669	32.561	31.6917	32.0762	31.7277	32.1331	31.8718	32.2243	31.9075	31.9677	31.9416	30.6949	31.4093	31.8263	31.0432	31.8691
HSPA5	24.4038	22.8563	24.1969	23.7795	23.8202	24.7769	23.7526	24.1911	24.5902	23.5677	25.0829	24.4243	24.6307	24.1764	24.6319	24.6641	23.4109	24.3869	24.1294	23.6735	25.2541	24.2588	23.682	24.0088	24.591	23.8252	24.7327	24.8389	23.8836	24.3202	23.5829
LAMC1	23.3827	23.5866	23.8816	22.4205	22.9808	23.5886	22.7811	23.0605	23.1228	23.2949	22.9665	22.2827	23.8561	22.47	23.0934	22.0337	23.0049	22.7519	24.543	23.1767	23.0803	22.9987	22.6817	23.4163	22.1587	23.5015	23.1225	22.0571	23.4384	22.6342	23.2695
HSPA8	21.1554	20.0256	20.4811	21.8907	20.4032	22.0306	20.9927	20.784	21.8424	20.6731	22.2105	22.1344	20.0706	21.6111	21.7304	21.8998	21.0546	20.928	21.7693	21.9991	20.5935	20.647	19.9357	21.815	19.0464	22.0531	20.8617	22.3114	20.8143	21.1996	20.7257
LAMP1	23.3621	23.3594	23.9875	22.8665	23.8952	23.4192	22.7467	24.9921	23.4973	22.6803	23.3976	22.9045	23.4612	23.5213	23.4303	23.419	NA	25.4713	24.0497	22.3054	23.6592	23.4272	NA	23.0768	22.7713	22.8489	23.529	24.4562	22.9808	23.5309	23.051
FGFR1	26.1983	26.5973	25.7532	25.9172	26.7763	26.2706	26.4407	26.168	26.0405	25.5232	26.7982	26.6291	26.2867	26.4696	26.4978	26.0879	25.9464	26.5835	25.7935	25.9606	26.8369	26.2695	26.3564	26.4843	26.5631	26.1782	26.7547	26.3179	26.3241	26.3004	25.3531
IGF2R	20.2943	NA	19.9996	20.9148	NA	20.2708	18.2721	19.3499	19.4884	20.7341	NA	19.6785	NA	21.4097	18.0367	19.0597	NA	20.4559	19.4362	18.9579	NA	20.9779	20.8702	21.8864	20.1571	18.9759	19.7242	NA	20.6253	19.2091	20.6492
COL11A1	20.6836	NA	NA	20.375	NA	NA	NA	20.6213	NA	NA	NA	NA	21.1473	NA	20.7835	20.7245	NA	20.8004	20.6475	20.2759	21.4681	NA	NA	NA	21.281	NA	20.5431	NA	NA	21.0573	20.0311
COL6A1	27.5325	26.7268	28.4055	27.9645	27.7399	27.5305	28.0179	27.6451	27.8868	27.8612	28.0663	27.6613	27.5751	28.2278	28.0818	27.1312	28.378	28.1943	27.1341	28.0851	28.0884	27.8198	28.5652	28.5181	27.2403	27.8568	28.3332	27.38	28.1641	27.6734	26.9207
COL6A2	NA	20.0229	21.8609	21.4207	21.4985	20.6008	20.3482	21.3131	20.6107	20.8219	21.563	19.569	21.0169	20.3446	20.3636	21.7053	21.8393	21.9967	22.2742	21.6378	20.7702	20.5939	22.0564	20.9182	20.8373	20.4303	20.8603	21.9884	20.1527	21.214	NA
COL6A3	24.6523	24.9128	24.7675	25.2162	24.5105	24.3009	24.3001	24.1924	24.1413	24.4347	23.9912	24.2282	24.2531	23.8929	23.7378	24.368	24.3461	24.1055	25.1308	24.3769	24.2959	24.3704	24.7799	24.3574	23.8779	23.9838	24.4057	24.7413	24.4765	24.4078	24.594
F5	25.7866	26.7113	27.3921	27.3739	28.1109	25.8179	27.2597	26.3908	23.8884	26.8984	26.4025	26.296	27.8772	24.1014	27.2546	25.802	28.5082	25.3907	26.091	24.7678	27.4792	25.6781	27.266	26.574	27.4999	28.0593	23.2984	25.5999	27.0405	25.8089	27.1349
LAMP2	29.6293	29.554	28.0532	28.7221	27.9901	28.0332	28.3811	28.8227	28.8329	28.5643	28.4722	29.7836	29.0275	28.8293	28.3638	28.8194	29.3809	29.1396	28.0178	28.4373	29.0399	28.1075	28.3327	28.3228	29.3206	27.9646	29.6092	28.0417	28.4659	28.8421	27.7163
BMP1	19.8869	20.6288	20.4	20.359	20.6909	20.1032	20.1503	20.3533	20.411	19.8469	20.3711	20.3083	20.5601	19.9777	20.5828	20.6561	20.7547	20.2543	20.4573	19.9356	20.8298	20.6887	20.694	20.6868	20.5524	20.4673	20.4264	21.4876	19.9925	20.3523	20.4976
SCG2	26.6906	26.9434	26.5125	27.8849	26.4942	27.3058	26.8652	27.2621	27.3339	27.2093	27.3633	28.3642	27.0681	28.1602	27.5249	27.2489	24.3647	27.5922	26.906	26.5157	27.2014	26.9656	25.735	27.6439	27.3921	26.2636	26.4364	27.9375	27.7351	27.5205	27.8822
NCAM1	30.1458	30.3484	28.5834	29.1652	29.5717	29.1742	29.0419	29.5445	29.9019	29.3184	29.7775	30.3262	29.8826	29.4758	29.8741	30.3266	29.3077	30.0415	29.617	29.168	29.6771	29.309	29.3638	30.017	29.664	29.5538	29.9305	29.3579	29.4972	30.336	29.599
ICAM2	23.7457	25.2589	23.0449	NA	21.9959	23.2779	22.8659	21.512	23.5616	21.1174	22.4528	23.4981	23.5873	22.4333	21.4537	24.0001	21.7911	22.4104	23.8483	23.2818	22.5198	22.836	23.3014	21.041	23.2029	22.7153	22.9989	24.2998	22.4568	22.5018	23.3116
VCAN	24.6309	27.5388	26.5693	26.129	25.0599	24.303	26.0125	27.4682	26.5012	26.1269	24.2763	26.2562	24.8911	27.4973	27.2031	26.8589	24.5957	25.2425	27.7291	25.9557	25.1478	24.8631	26.9605	26.9781	26.2541	26.3124	26.7699	27.1465	27.836	26.5991	26.6203
PDIA4	23.8278	NA	19.2257	NA	19.7869	NA	19.3639	NA	19.8785	20.2956	19.5768	20.3714	NA	19.1854	19.5542	18.9675	NA	19.0384	18.8597	20.5394	NA	18.9929	19.0681	19.1077	19.8311	NA	20.5646	19.5733	20.9387	19.2567	NA
C6	27.5685	29.2126	28.2758	25.9029	26.2944	26.8699	27.0478	26.1563	26.3248	26.685	25.7195	26.778	28.2269	25.9433	25.6324	26.6418	29.1966	27.0631	27.8845	26.8032	23.0567	27.1269	27.4823	27.6463	25.313	22.7836	25.5945	27.7994	25.8439	26.0902	26.4138
LCP1	23.8893	25.3685	23.1995	22.5849	20.745	25.5882	24.7155	23.0549	22.5645	25.3485	23.6559	22.6125	23.4652	23.5566	21.6191	24.6754	23.3947	22.5213	23.7811	22.3121	21.8386	23.7004	24.5362	23.1016	22.1442	22.4916	22.7026	23.3267	22.4421	21.9563	23.3891
CD59	26.7042	26.8834	26.2303	26.2587	26.7465	26.4641	26.0599	26.3672	26.4445	26.1537	26.8303	26.713	25.977	25.8273	26.8181	26.4718	25.4262	26.4677	26.3613	25.9427	26.8312	26.5848	25.7289	26.2116	26.7362	26.3555	26.6219	26.1954	26.281	26.6676	26.1052
EDN3	NA	NA	21.1426	20.5603	NA	NA	20.3794	20.6002	NA	20.3743	NA	20.3563	20.6796	20.0117	NA	21.3469	NA	NA	21.2586	19.9402	21.2192	20.6951	20.7791	20.4896	NA	20.6591	NA	21.6431	20.1416	20.1104	20.8043
SELL	24.3356	25.0575	23.7987	23.414	24.6227	24.9696	22.2292	24.1544	24.3752	23.9005	23.8286	23.682	24.1804	23.2793	23.79	24.4821	24.6168	22.8641	24.3768	23.07	23.7381	25.0066	24.625	23.0234	24.9148	23.4115	24.2771	23.9497	23.0403	23.8261	23.1834
MIF	22.6108	22.6357	22.4118	22.4335	22.6946	22.7058	22.2718	22.7772	22.5006	22.3414	22.7034	22.166	22.9714	22.4849	22.5458	22.8977	22.4307	22.8815	22.6215	21.9827	22.7052	22.6036	22.5874	23.0202	22.8968	22.7504	22.562	24.0118	22.3569	22.9273	22.7418
FOLR2	23.653	23.0346	22.4746	22.5405	23.4159	22.985	23.2163	23.5822	23.339	23.1432	23.8256	23.3738	23.1149	22.658	23.4121	23.3509	22.2982	23.0037	23.1797	22.7237	23.0235	22.7498	22.6567	22.8849	23.7101	23.0037	23.606	23.4461	23.428	23.6977	23.3484
CD99	NA	NA	20.3559	20.362	NA	NA	21.0532	19.3836	18.9675	20.3112	NA	NA	NA	NA	NA	18.6185	20.5179	19.5767	20.8229	19.9596	19.694	18.4324	NA	NA	20.4875	NA	NA	17.9973	17.7998	19.7457	20.1452
PRKCSH	24.824	24.1578	23.2845	24.0301	24.0248	24.0929	24.2766	24.3109	24.257	24.1176	25.0131	24.5639	24.1171	24.2878	24.5695	24.29	22.9138	24.4873	23.9947	24.3218	24.8117	24.3018	22.9556	24.3046	24.4602	24.0846	24.3293	24.1577	24.4901	24.5821	24.4014
ATP1B2	NA	20.5284	20.4004	20.6131	NA	20.855	NA	20.6377	20.5287	20.6641	20.6472	20.601	20.3973	20.2669	NA	NA	NA	20.5777	20.1078	19.8822	20.9093	20.8916	NA	20.7351	NA	NA	NA	20.6117	20.7531	20.4863	NA
NID1	26.319	25.5127	26.505	26.303	24.6393	26.4328	26.3096	26.0055	25.1962	26.3829	25.0683	25.1342	24.0586	25.7566	24.1593	25.5006	26.5098	25.7467	26.3774	25.7152	25.8101	24.5057	26.152	26.3665	24.8337	25.5381	24.991	25.3736	26.0937	24.8657	25.9374
PKM	28.6816	26.8689	28.0949	27.9454	25.8102	27.8069	28.2218	27.4691	28.3428	27.9251	28.8218	28.4232	28.1714	28.2297	28.668	28.7521	27.5053	28.3655	28.0762	28.3663	28.7097	28.3737	28.469	28.3864	26.9042	27.6474	28.2584	28.1992	28.858	28.6454	27.0907
HSP90B1	20.7478	23.2207	22.9602	23.251	20.0038	21.9736	22.4733	21.9869	21.6498	23.9543	22.3315	22.737	22.0501	22.8987	19.9733	22.462	21.3569	22.506	22.7148	22.3102	23.033	21.1296	24.413	23.6062	22.5268	23.579	23.1398	23.6246	21.5853	23.0494	22.5302
ANPEP	NA	NA	20.3464	17.3523	NA	NA	20.0657	19.1721	19.0781	21.022	19.9225	20.1858	NA	NA	NA	NA	19.83	18.5138	19.9012	19.6647	NA	NA	20.2096	19.9871	19.4444	NA	19.3115	20.4266	18.5149	18.1432	NA
PVR	21.4569	23.2737	23.3675	21.4398	21.0603	20.4714	21.7636	21.508	20.5823	NA	20.7942	20.6564	20.5962	22.032	21.8769	22.828	NA	22.2219	22.379	22.0182	21.0989	21.625	19.66	20.5131	21.4612	20.3662	22.0303	23.4225	NA	22.5219	21.9518
CPN1	22.3979	23.4276	23.0862	19.7703	19.5562	21.0057	22.04	22.5808	19.4956	22.2977	NA	21.5045	22.1741	21.2133	NA	21.5155	23.6666	19.7409	22.4824	19.6668	NA	22.8991	22.5717	19.7626	20.1586	19.4007	20.8797	20.8064	20.4561	22.2251	20.396
ARSA	NA	NA	NA	19.7421	NA	21.3164	NA	NA	19.7119	21.0106	21.1087	19.6569	19.8089	21.837	19.8765	NA	20.5157	NA	NA	19.8376	NA	NA	NA	20.8481	NA	21.1505	19.8918	NA	20.1019	NA	19.8481
B4GALT1	NA	19.6441	20.8167	21.8925	NA	20.7023	21.2219	19.634	20.8868	20.0973	21.1476	NA	20.5247	21.776	21.023	19.9273	20.9743	22.1197	22.2525	21.6102	NA	20.0268	NA	21.6372	20.0587	21.2921	20.2432	19.3678	20.0641	20.696	21.3656
FOLR1	21.7874	22.5361	22.3789	21.8631	22.8934	21.8401	21.2475	22.1249	20.7219	21.2207	22.3966	21.4172	21.7712	20.247	20.9506	20.54	22.004	21.817	21.573	21.6037	22.4438	21.5794	21.0006	21.0517	22.4869	23.2238	21.4694	22.677	22.0925	21.8923	22.4063
CSF2RA	23.1826	NA	NA	NA	NA	NA	NA	NA	NA	NA	23.1038	NA	NA	24.1108	23.1424	24.2951	NA	24.5039	NA	NA	23.2375	NA	23.9529	24.3665	NA	NA	NA	23.8261	NA	22.6549	NA
GNS	19.9061	21.2775	20.8338	21.4111	22.8507	22.5852	20.6021	NA	21.1992	21.9377	21.4498	21.5491	22.1548	21.4643	21.6076	NA	20.8108	18.278	21.3558	21.2629	21.1751	20.943	21.565	20.8678	22.1717	22.9126	21.6694	18.5336	20.1173	20.6375	20.7645
TIMP2	28.1549	29.0096	28.7243	28.6025	27.6413	27.6266	28.5431	27.9734	28.6578	28.0775	26.8467	28.2994	26.222	27.9294	27.976	27.9145	29.6769	24.5881	27.8554	28.5944	28.1407	27.9226	27.8672	27.0663	28.232	24.9264	27.6665	25.6802	27.9103	27.856	27.6293
CD44	28.0546	28.499	27.6473	27.1787	27.9998	27.3284	27.1656	27.6604	27.8048	27.1354	27.5064	26.9957	27.9094	26.9157	27.5637	27.8401	27.8751	27.3633	27.4982	27.0194	28.0572	27.5062	27.3514	27.0831	27.8696	27.3242	27.4641	28.538	27.2697	27.6977	27.6655
CBR1	NA	NA	20.4766	20.0427	NA	20.9653	19.1808	20.2584	20.992	18.8565	20.7457	19.7515	NA	20.4627	NA	20.3462	19.3015	19.8376	20.8999	21.1229	NA	19.6661	19.8911	21.0327	NA	20.5165	20.138	21.9996	19.6021	20.9617	20.5953
PDGFRA	NA	NA	18.8886	19.467	NA	19.7265	18.8629	19.4229	NA	19.434	19.7811	19.1302	19.3147	19.4614	NA	NA	NA	19.1784	18.9231	18.9624	20.3456	19.5371	NA	NA	NA	19.9377	19.9816	NA	18.8229	NA	NA
PCSK2	18.7446	NA	19.1687	21.8027	21.0756	20.9086	19.863	20.5984	20.6458	20.9964	20.9932	21.2652	20.2772	21.5144	19.8879	20.2359	NA	20.6312	18.6832	20.4582	20.1897	20.4086	19.8286	20.5849	19.9353	20.5737	20.5951	20.1363	21.6074	21.4397	21.2709
CPE	26.8933	27.9106	29.2559	29.4674	28.0266	29.311	29.3042	27.9171	28.6103	28.9174	28.6396	29.1033	28.226	29.29	28.4425	28.0708	29.1818	28.9721	28.4603	29.1213	28.4513	28.7566	29.4223	29.4405	28.3099	28.6095	28.2201	27.9447	28.6553	28.0109	28.6603
STMN1	NA	20.312	NA	19.9932	NA	19.9771	19.9698	19.9641	19.959	20.0904	20.381	NA	NA	NA	NA	19.6675	19.75	19.9064	20.188	19.6903	NA	19.9428	NA	19.9855	NA	20.0163	NA	21.0054	20.1075	20.7502	20.202
NAGA	NA	NA	19.9741	18.4427	19.7684	20.606	18.4722	NA	NA	19.0401	18.6836	NA	NA	19.2133	NA	NA	NA	18.184	NA	18.8598	NA	19.6277	NA	18.7772	19.0778	19.2504	NA	NA	18.7631	18.5066	18.8473
GOT1	26.8161	24.9323	26.4289	27.0068	26.495	24.5924	26.9389	24.7856	24.8687	26.2711	26.3498	23.7086	23.68	26.983	24.4946	24.2434	23.9979	23.8225	25.8545	26.8953	24.302	24.8932	26.6888	26.7434	23.2875	26.5258	25.7045	26.2775	27.1711	27.1203	26.981
GAP43	22.6909	19.5675	19.3038	21.3227	20.8997	21.6173	20.9599	21.2537	21.5037	21.2452	22.4557	21.9327	NA	21.6114	22.049	21.5683	NA	NA	NA	21.2178	21.4349	21.9913	NA	21.1349	NA	20.4991	21.6106	NA	21.6985	21.446	21.3031
GM2A	26.6668	28.2979	28.0577	28.1589	26.7581	27.786	28.4333	27.9806	27.5218	28.2678	27.0904	28.2021	27.246	27.5984	27.855	28.8329	27.6026	28.4204	28.215	28.7725	27.2981	27.7923	27.7072	27.9823	27.3787	27.0796	26.9136	28.4705	27.8648	27.6627	27.8383
LGALS3	19.3836	NA	NA	18.2812	NA	NA	NA	19.5307	18.2139	17.9871	19.7135	NA	NA	19.8133	NA	18.0473	NA	NA	18.614	NA	NA	18.5872	NA	NA	18.2713	20.3565	18.6141	19.4008	18.5333	NA	18.6797
IGFBP3	23.3532	24.1009	23.62	22.687	23.2797	23.0982	22.7185	23.1379	23.4424	22.917	22.7754	23.1541	22.2211	22.4146	22.3694	22.7548	23.1897	23.4931	23.0977	21.7629	22.5783	23.6984	23.4909	23.1081	23.3377	22.304	22.905	22.9873	22.5347	22.6071	23.3276
IGFBP2	27.3929	28.3379	27.6435	27.2972	28.1139	27.3256	27.3082	27.5781	27.4222	27.0694	27.2564	27.3218	27.7734	26.7757	27.4661	27.2547	27.8533	27.2721	27.4608	27.0461	27.8691	27.44	27.6687	26.8287	27.8487	27.8949	27.3295	27.6749	27.0413	27.3484	27.3385
PGAM1	20.0231	21.7081	21.1478	22.0137	21.3524	20.8142	22.5529	22.0695	21.7132	21.0296	21.9488	21.6422	22.2469	21.3583	21.7083	21.9961	20.7814	24.1974	21.5704	22.0869	22.3744	21.3102	20.8676	19.8331	21.0242	20.7657	21.5381	22.1535	21.908	22.4108	21.4144
PAM	27.3031	26.1866	26.864	28.0006	26.6201	26.9816	27.9158	27.0493	27.1354	28.0039	27.5817	27.5209	26.9994	27.6302	26.7044	27.6379	27.4821	26.9876	27.7194	27.6759	26.1063	26.5341	26.6503	27.533	26.4188	27.5744	26.7364	27.3766	27.553	27.4042	27.5178
CDH2	27.5043	28.0081	27.2688	26.9134	27.319	27.1074	27.178	27.3578	27.8591	27.2353	27.3284	27.9104	27.5795	27.0293	27.7325	28.1277	26.9704	27.8552	27.2208	27.2169	26.9432	27.2665	26.8356	27.1516	27.1128	27.0541	27.4488	28.1507	27.0992	28.0208	27.2126
VCAM1	23.2914	23.4742	25.6967	23.5152	24.3665	24.3811	24.2123	24.5872	23.9773	23.5309	24.7489	24.0565	24.9767	24.7061	23.8057	24.313	25.4028	23.8738	24.619	24.1139	23.1897	24.0185	24.1777	23.491	23.8645	23.0376	24.0578	24.443	24.237	23.9986	24.4625
TNFRSF1A	20.5535	NA	NA	NA	21.0938	NA	NA	20.3442	20.2155	20.0743	20.3534	NA	NA	19.5148	NA	19.976	NA	NA	NA	NA	NA	NA	NA	20.1426	20.0984	NA	20.0732	NA	19.5604	20.0081	20.03
ITIH2	28.3424	29.5461	29.3409	27.19	27.0514	28.1621	28.4519	29.0533	27.4908	28.8792	26.3457	26.7024	30.5513	26.6298	26.3659	27.8023	30.4572	25.7119	29.5507	27.9008	25.3851	28.028	28.7941	27.5634	27.426	26.5929	27.7567	28.8745	27.2588	27.6492	27.2427
ITIH1	29.3812	30.3013	29.6809	27.5341	27.8087	28.4054	29.0546	28.3343	27.8735	29.5215	26.8021	28.237	29.5283	27.1669	26.9825	28.3466	30.5397	27.5027	29.6701	28.2924	26.5369	28.8137	29.1373	28.0934	27.3773	27.5279	28.1745	28.7926	27.2368	27.8723	27.706
TCN2	21.8784	24.4715	23.2101	23.9362	24.4732	22.4853	22.0824	17.9953	21.5066	23.1172	22.4082	21.7875	22.0588	22.3416	21.7387	22.8244	25.522	22.7427	23.7861	22.475	23.8782	23.7654	23.0809	22.7003	22.7963	23.3373	18.6531	24.4163	22.4813	22.8097	22.709
TAC1	NA	NA	19.0169	18.9408	NA	NA	19.114	18.1518	NA	19.4075	NA	NA	NA	19.9456	19.7293	NA	NA	NA	18.4645	19.9894	NA	NA	NA	NA	20.0275	NA	NA	NA	NA	NA	19.5217
PVALB	20.0062	NA	20.6586	20.8809	NA	21.2852	21.7466	20.3808	20.195	20.8889	20.7896	20.2448	NA	20.0154	21.054	20.2348	20.1615	20.7672	21.2602	20.504	21.2109	20.1111	20.4808	21.8564	19.922	20.2004	20.6075	19.6212	21.6924	21.5743	20.0507
OGN	28.4089	29.5299	29.2741	28.6342	28.2134	28.8832	28.8406	28.4369	28.2945	28.5935	27.6043	28.5103	28.5713	27.8068	28.5693	28.7209	28.9827	29.8198	29.4541	28.6166	28.0601	29.2195	28.9099	29.0872	28.2016	28.883	28.1493	28.6191	28.4067	27.9957	27.8171
EFNA1	23.0332	22.016	NA	21.3895	22.4522	22.5592	22.1293	22.1055	22.0045	22.6536	21.64	22.6603	21.4437	21.5023	22.9899	21.4073	20.9111	23.0578	21.6468	NA	NA	21.4561	20.8694	22.5139	21.8362	21.6662	21.7739	21.3876	21.5757	22.6311	21.5068
COL5A1	19.6518	20.5955	21.0698	21.3673	22.4058	21.3822	19.896	23.808	19.5268	19.5371	19.537	19.6586	20.2211	19.3558	20.3973	20.7579	20.0814	21.0701	19.8997	19.6955	NA	19.9053	20.5093	22.8859	21.6249	22.9607	19.9129	22.3693	20.9624	19.8005	21.1106
MAG	20.8309	20.6945	21.4333	24.8565	NA	24.7842	25.9544	25.1442	25.1688	24.7351	NA	24.7159	NA	24.6891	24.819	25.2388	19.7314	24.8007	21.7339	25.6134	25.7799	20.3244	25.2165	20.7583	24.2279	24.537	24.9186	24.0822	24.5229	25.2527	24.9388
AGA	22.9619	21.6512	23.6685	23.6202	24.0374	23.9006	23.4965	22.1002	22.2309	23.3957	21.1372	21.5785	21.9919	23.5606	22.2888	21.0541	23.0748	21.7066	23.5308	23.9867	22.9114	22.9062	24.6937	23.0384	22.9607	23.3196	22.2261	20.6375	24.158	24.3466	24.5605
PTN	22.4431	23.2258	23.7681	23.8235	24.6024	23.0889	23.9558	23.7187	22.808	23.5353	22.6219	22.789	23.7893	25.0867	24.21	22.9916	25.0336	24.3951	23.8966	23.7076	25.3587	25.6737	23.759	22.7612	24.8753	22.5631	22.897	22.7503	24.2692	22.9083	23.7825
FGFR2	24.6854	23.9782	24.1396	23.9411	23.9072	24.2609	24.1504	24.3759	24.458	24.0416	24.3488	24.6541	23.8796	23.7022	24.3041	24.297	23.6065	24.1048	24.4383	24.1095	24.2516	24.0445	22.6972	24.0082	24.1238	24.0855	24.5372	24.4098	23.9813	24.5279	24.312
BGN	NA	NA	20.1191	20.25	NA	19.7273	19.2654	23.9625	19.2438	NA	19.2386	18.9903	20.3396	19.2095	NA	19.887	19.8233	NA	19.5909	19.8057	NA	19.7756	19.3148	19.5836	NA	NA	19.1498	NA	19.5555	19.8517	19.7599
ERBB3	20.1544	19.6137	19.5305	19.0483	20.1348	19.4233	19.3143	20.5127	19.9692	19.4559	19.533	19.7999	20.0524	19.1496	19.834	20.5819	20.2903	20.6723	19.4587	19.7027	NA	18.9324	19.1772	19.3877	19.8114	19.3881	20.2237	18.9533	19.6289	19.5176	19.6886
PCMT1	22.132	24.6947	21.2559	23.3801	NA	22.1108	21.2376	22.3127	22.6012	25.9345	22.0183	25.3579	21.0285	21.7176	26.0203	22.1109	20.778	NA	21.836	25.7732	20.7327	21.2286	21.998	21.7091	NA	21.6	21.4625	22.0488	22.0822	25.4184	21.0784
TNXB	25.8184	23.1475	22.2427	21.8002	25.9473	22.1907	22.1377	21.58	21.65	22.5868	21.8355	21.1614	23.0365	21.4952	22.9668	22.5769	23.0939	21.3285	22.4027	21.906	23.042	22.674	22.6248	22.6488	22.7818	22.3074	21.8445	22.3633	23.7443	21.7622	22.4904
ACHE	NA	NA	20.0924	19.0671	NA	NA	19.2584	NA	NA	NA	NA	NA	NA	20.8129	NA	NA	NA	NA	NA	20.4673	NA	NA	20.3596	19.9171	NA	19.1457	NA	19.0247	20.5541	NA	19.2179
IDS	25.4975	20.6965	25.7585	26.2084	26.0829	24.5674	26.6476	26.7159	25.5111	26.896	25.9381	25.3884	23.7494	26.7893	24.1755	25.1252	26.768	23.9838	25.5404	26.7826	25.0824	25.2862	26.4456	26.193	25.1192	27.6217	25.3787	23.6935	25.6271	26.0474	26.1017
GPX3	22.9156	23.792	24.1593	24.3075	24.3801	24.2065	23.5155	22.7943	23.2791	23.0354	23.1894	24.3702	23.6843	23.8334	22.7203	22.6257	24.7066	23.0366	23.8061	23.6813	23.7634	22.8795	25.3524	23.7022	22.7912	23.8835	NA	21.9161	23.4466	21.9352	24.6456
FGFR3	20.804	20.2951	21.0678	22.1578	22.6311	20.4277	21.3571	22.0938	21.6128	22.0967	22.514	23.4068	21.721	22.1381	23.1147	22.136	19.5042	22.4297	21.3944	22.7952	21.6204	21.9059	19.8174	21.7237	21.8611	21.4687	21.9403	22.6918	22.2965	20.8217	22.6487
IGFBP4	25.4656	25.7984	25.5979	25.2946	25.5739	25.3963	24.5346	25.3235	25.2418	25.1734	25.378	24.9445	25.3059	24.8259	25.3668	25.5252	24.7365	25.2618	25.5609	24.8896	25.7785	24.6063	24.9827	25.0942	25.483	25.4168	25.5494	25.5742	25.0056	25.474	25.476
CA4	20.4271	21.8544	22.3871	22.5942	20.9459	22.3716	21.9957	22.8864	22.9889	21.2807	23.2294	23.2988	21.7652	23.1659	22.7709	23.4649	NA	23.416	22.2227	21.5249	22.0624	23.0545	21.6332	23.5164	22.6797	22.6273	22.6897	22.9972	22.8445	22.3524	21.8653
CPN2	22.4733	24.1154	23.9381	20.9038	22.2277	21.0425	22.3623	21.5714	21.0625	21.7724	20.1247	20.8417	23.4433	20.7119	19.3409	21.7272	27.2142	18.9954	25.6837	19.5965	NA	22.0055	25.6299	20.3743	21.5131	20.2156	21.4395	20.5732	21.1483	22.3524	20.6928
PROZ	20.8848	22.4221	20.4561	NA	NA	20.8014	NA	20.5785	21.3489	18.9074	20.8096	21.74	22.6619	NA	19.0884	22.212	21.9384	NA	20.799	20.0309	NA	21.3725	19.8123	20.4587	20.6061	NA	20.4021	22.4266	NA	NA	NA
MRC1	21.6487	19.6067	20.8521	NA	NA	20.2062	18.9341	20.3367	19.3986	20.609	19.7658	20.4761	19.4899	18.9038	19.8397	19.513	NA	18.8619	19.7746	20.4156	NA	20.2957	20.5231	21.0114	19.5771	20.5888	20.9594	20.7613	21.3928	23.9387	18.4146
FBLN1	22.1172	27.3253	27.9547	28.4832	28.572	28.7294	28.0049	27.4291	25.2335	28.274	26.8117	27.7858	25.6781	28.6447	27.2977	25.5289	28.7821	27.164	28.1398	27.8523	26.621	27.6328	29.2257	28.6612	28.2696	29.0509	23.8247	25.8582	27.7701	24.5765	28.0223
PPIB	25.3273	25.126	25.0744	25.175	25.9002	24.7796	25.0216	24.3347	24.5257	25.0118	25.041	25.0411	25.2499	24.9309	25.1409	24.8327	25.1501	25.0426	25.4142	25.27	25.716	24.6905	24.7818	24.554	25.266	25.2481	24.7698	25.246	25.258	24.2989	25.0918
CBLN1	NA	NA	23.2333	23.0593	21.6875	23.3458	23.3981	22.6285	22.8134	22.4883	23.1885	22.4869	23.235	23.8734	23.0994	20.1763	23.2913	23.4881	23.284	22.9454	23.006	23.2391	24.3282	23.7127	21.4717	23.6341	23.5535	22.9688	23.6769	22.6787	23.3854
PTPRD	25.0112	22.7834	23.517	23.5733	23.3546	21.5162	23.1541	24.3341	23.7914	23.7832	23.2907	23.7155	22.9691	23.1797	23.458	23.9944	21.5635	23.3704	23.5984	25.8164	23.7646	23.3679	22.366	24.4789	23.6557	23.452	22.8743	23.8954	23.3079	24.4985	23.9212
PTPRG	25.7942	23.8466	25.8254	26.3607	24.1083	24.9134	26.2726	26.0463	24.5638	26.168	25.7345	26.104	26.681	26.8687	26.648	26.3461	23.7009	26.8761	24.969	25.8359	26.6562	25.7097	26.4287	25.8604	25.7911	26.0813	23.9601	25.641	25.6365	26.3376	26.7154
PTPRZ1	25.9733	26.6712	26.2578	26.4758	27.0349	26.5917	26.7413	26.9503	26.7291	26.9173	26.5179	26.8275	26.0518	27.1769	25.763	26.2405	26.3458	26.3697	26.2681	26.4214	26.3443	27.2852	26.8659	27.3162	27.2587	26.2449	26.7394	26.4151	26.6692	26.7664	26.5479
OMG	24.1299	24.654	25.3977	24.5944	24.0727	24.4054	24.6532	25.376	25.4316	24.8289	25.1282	24.9792	25.5341	25.0303	25.5002	25.2801	24.3628	25.4282	25.1306	24.9408	24.6041	24.2001	23.7888	25.4228	24.5508	24.5112	24.9587	25.0967	25.1405	24.9109	25.0357
CFL1	20.0625	21.0763	19.5298	18.3711	21.8575	21.5351	NA	NA	18.8422	19.4247	22.4765	NA	NA	20.7032	20.1312	20.0267	20.1775	20.2501	19.7584	20.6059	22.0626	22.2381	NA	19.1215	21.3021	20.6376	NA	21.7704	20.3246	19.6104	20.4756
NPPC	23.2421	22.7053	23.1506	23.0196	23.1899	22.6114	23.0838	22.7641	22.8534	23.1815	23.3947	23.0408	22.2834	23.1234	23.5944	22.9189	21.8455	23.0443	23.3054	22.9342	23.9523	22.4665	21.9207	23.1822	22.7184	23.5849	22.5327	22.2713	23.3958	23.2811	22.1784
LAMA2	24.4276	24.1898	24.6404	24.1598	24.1436	23.9835	23.774	24.2441	24.8703	24.2358	23.8738	23.9156	24.3059	23.8871	23.1769	23.232	23.858	23.5731	24.4758	23.8224	24.084	23.9547	24.654	24.0376	24.1154	23.8166	23.9527	25.0716	24.2827	23.6416	24.3543
IGFBP6	27.4563	28.1328	26.8064	26.8375	27.5205	26.8802	26.5653	27.0459	26.7585	26.9062	27.2231	27.2975	26.5606	26.1939	26.6973	26.901	27.165	26.9883	27.6091	26.8931	26.8466	26.7476	27.0784	26.8264	27.1382	26.6406	26.7859	26.6313	26.4758	26.8979	26.7908
IGFBP5	23.5248	24.5601	24.5626	23.7448	24.4108	23.6814	23.8774	23.9044	24.0766	23.667	23.7422	23.7119	23.6501	22.9545	23.4638	23.2684	23.6374	23.0385	24.601	23.3743	24.1589	23.7946	23.6901	22.6645	23.9296	24.3262	23.6012	23.9977	23.4267	21.941	23.7813
AZGP1	30.89	31.5714	29.7928	28.483	30.8734	29.5938	29.1383	29.6233	29.7918	28.7417	29.5489	29.4898	29.8191	27.655	29.7461	29.6477	30.9972	29.4048	29.6618	28.6018	29.8338	30.2509	30.2884	28.5264	30.4543	28.7158	29.7289	30.0418	28.2705	29.7061	28.7623
MT3	23.0694	22.5505	22.6589	22.6674	23.0792	21.1119	22.8611	24.056	NA	22.7703	22.9426	22.6612	22.0173	19.0759	24.0089	23.1904	21.4664	23.4042	23.3522	22.5654	23.0418	22.674	21.6232	22.6422	23.2393	22.8768	NA	22.7377	22.5439	23.2588	22.011
CTSS	22.447	22.9658	20.8346	22.0962	21.0794	20.5327	21.38	22.9635	22.1434	22.0691	22.5556	22.4122	22.053	22.2374	21.433	22.6629	20.3188	20.7124	22.7001	22.0327	20.7786	20.3348	20.005	20.0031	22.118	22.3791	22.284	21.5879	22.7705	22.8179	21.694
MSN	19.2806	NA	18.6159	22.6253	NA	NA	19.5655	20.9502	NA	20.7056	20.2724	18.601	NA	NA	NA	20.5845	NA	22.764	20.0386	20.8753	NA	21.1297	19.3072	20.2242	19.2429	NA	NA	19.3765	19.3453	21.7072	21.6225
MGAT1	19.2528	NA	19.3139	19.7295	NA	NA	19.6264	19.1709	19.929	21.0047	19.1223	20.6644	20.4528	19.5303	22.8077	19.0669	20.4853	20.5918	19.5613	20.6725	NA	19.6019	20.5206	20.6432	NA	20.1793	19.2424	21.0049	20.5226	19.328	21.1396
FKBP2	18.2436	NA	18.186	NA	NA	19.8118	NA	18.2993	18.2053	NA	18.7076	17.8405	NA	NA	18.9837	18.5194	NA	18.935	NA	NA	NA	NA	NA	17.8487	NA	NA	18.349	19.8649	18.2215	18.1585	NA
MST1	25.0576	24.7102	24.0571	23.564	24.6887	24.4715	21.2496	23.7619	23.3386	24.4456	22.8006	23.4277	24.4033	22.2288	21.5242	23.5172	24.9672	23.4215	24.8196	22.9756	21.5419	25.2705	25.0706	22.4512	24.5016	22.3833	22.8829	24.2896	23.1539	23.7185	21.5856
CNTFR	24.3032	23.5767	24.6797	25.3184	24.0048	24.0925	24.4206	24.6766	26.4261	23.4065	25.1002	26.1789	24.3278	25.3567	26.2773	25.0368	24.7109	25.8558	23.6478	24.3623	23.2716	25.9276	25.9227	24.9772	25.1521	24.4035	25.0042	24.6933	24.788	25.6929	24.247
PON1	21.6128	23.2444	25.6034	22.7059	22.5146	23.2531	24.7993	22.6066	22.0575	25.405	22.3249	21.7347	23.083	22.5197	21.7709	23.3064	22.6595	21.5365	26.3726	21.7982	20.996	22.7949	25.4675	24.6843	21.8203	20.8515	22.1391	23.364	22.5355	22.0549	25.3511
CALML3	NA	NA	20.4164	20.1123	NA	20.163	20.1353	NA	19.5928	20.0568	20.1274	19.7905	19.3456	20.1413	20.0359	20.0105	NA	19.6045	20.1925	20.4785	20.2569	NA	19.1363	19.8879	25.5636	20.1855	NA	19.5818	20.3857	20.3417	20.2522
CALR	26.0026	24.8359	26.5067	27.1425	25.5017	25.7442	26.6567	25.4091	25.6448	27.0853	26.4282	27.1703	25.7478	27.2207	27.2146	25.8466	26.6279	25.9649	26.6684	27.4553	27.1362	25.4322	25.026	27.006	26.3656	27.5086	26.5386	26.2928	26.4378	26.8941	26.2062
CANX	21.7686	21.265	22.1249	21.4174	20.8827	21.701	22.1828	20.396	21.9426	21.5966	21.895	NA	21.2759	21.4143	21.0375	22.3822	21.1569	21.4409	21.8133	21.6511	21.9071	NA	21.0749	21.5417	20.9447	21.6193	23.4375	22.1814	20.5296	22.4617	22.116
CFP	21.9032	23.0738	21.5971	NA	NA	19.3385	NA	20.5835	20.8559	NA	NA	19.13	NA	NA	NA	20.7695	21.6086	NA	21.7717	18.0406	NA	21.5375	NA	18.947	NA	NA	NA	NA	NA	19.9107	18.74
GRN	20.7519	NA	21.4244	20.8064	NA	21.3991	20.9721	21.0312	20.7745	20.5321	21.6894	20.9318	20.4221	NA	21.6177	20.8006	21.6174	21.1616	NA	20.6024	21.5902	21.6833	19.1435	20.8219	19.7302	21.6389	NA	NA	20.4611	20.7729	20.5737
PCSK1	NA	22.2008	NA	21.9524	NA	NA	NA	21.6261	22.1917	21.6894	22.0496	22.3128	22.2097	22.125	NA	22.3226	NA	22.1296	21.4236	21.576	22.5641	21.6167	NA	21.7508	NA	NA	NA	22.6203	NA	22.7059	22.1609
IMPA1	20.7984	20.5011	20.2081	21.0089	NA	21.2442	21.3958	21.3337	20.3195	21.387	21.1389	20.094	20.3209	21.0877	21.0837	21.4241	19.4757	21.0843	19.3011	21.6109	19.5549	20.4822	20.7298	20.8532	19.1523	20.9722	20.7526	21.6585	21.1054	21.138	20.9976
CTGF	22.1079	21.7781	21.849	19.748	21.7771	21.6229	NA	22.2534	NA	19.8009	19.435	21.4936	NA	21.3801	NA	NA	NA	NA	20.5138	NA	22.1068	19.2736	NA	NA	19.4888	20.1866	21.5989	20.4113	19.4038	22.7907	21.5732
EPHB2	NA	19.5784	18.6142	18.9158	NA	19.8511	20.5101	20.1745	NA	20.459	NA	20.3964	19.6903	20.0757	19.8748	19.9942	NA	19.7256	20.2577	NA	20.0848	NA	19.8524	NA	NA	NA	NA	20.3377	20.6555	20.4083	20.6336
TKT	NA	19.8435	NA	NA	19.7447	19.1035	NA	18.8173	18.8554	18.6783	20.8079	19.2635	19.3294	NA	19.343	19.1082	NA	19.2903	18.8401	19.9642	NA	19.576	NA	18.9956	19.0674	19.0329	19.2537	18.8395	NA	NA	18.551
SERPINA4	27.3826	28.7107	28.5054	25.458	26.694	27.7702	26.8367	25.9527	26.941	27.454	25.4006	26.1512	27.2181	25.4103	24.4134	27.2294	29.3985	26.18	27.8123	27.1156	24.2927	27.2496	29.2866	26.8454	25.9286	26.2426	25.8582	26.9822	26.2605	25.4741	27.0478
MARCKS	21.4431	19.7407	20.6998	21.0662	21.6226	22.2448	20.1634	21.5451	20.8643	21.3163	21.4299	20.695	NA	20.7494	20.6776	21.0698	NA	21.2083	19.845	19.4938	20.6936	21.2226	NA	21.4436	20.5065	NA	19.9778	19.4878	20.7638	21.4605	20.8584
PEBP1	29.349	28.101	27.5584	28.4212	29.2253	29.0655	28.8643	29.0897	29.1017	28.622	29.4633	29.362	28.0207	28.696	28.5965	28.3853	29.0221	28.1917	27.7868	29.0662	28.3892	29.0818	29.2054	28.7702	28.6516	29.4144	29.401	27.8534	28.8515	28.703	28.6333
PDIA3	22.6338	21.245	24.3008	21.733	20.7111	22.2999	22.3154	21.8646	21.5536	20.7435	22.0874	24.093	22.0273	21.2543	22.9115	22.0585	NA	24.181	20.9114	21.9619	21.5036	21.8621	19.4463	22.0374	22.9148	21.9326	22.514	25.1639	24.0742	22.2785	22.069
AXL	25.3171	23.9435	23.4677	23.1913	24.4253	23.8011	23.3072	23.5708	23.8504	24.8279	25.1762	24.94	23.7873	23.327	25.2319	23.6445	23.5108	25.2076	23.9355	21.68	24.3395	23.837	23.435	25.034	24.2804	23.861	23.8771	24.5419	23.6176	24.2656	23.6789
GDI1	20.875	24.0781	24.0118	21.0597	20.3943	22.2386	29.4546	21.7499	22.0953	22.1853	21.446	24.5309	19.6303	22.0059	19.8707	19.8152	20.378	25.1719	21.5311	24.5174	21.4225	21.1983	23.9072	22.1865	20.845	22.0461	24.0996	24.2243	22.2551	24.8825	21.7685
YWHAB	NA	NA	20.6283	18.6099	NA	NA	19.4648	23.4289	NA	NA	NA	21.7108	NA	NA	18.8931	19.1789	NA	NA	19.9644	23.2036	NA	NA	NA	NA	19.145	NA	NA	19.2087	18.744	23.121	19.057
L1CAM	26.1715	24.158	25.7614	25.4962	24.8981	25.7017	25.3418	25.535	26.6035	25.0555	25.7966	25.8145	25.5907	25.8857	26.3451	24.959	24.7937	25.4486	24.8717	24.866	25.1044	26.1368	25.1873	26.0468	25.4268	25.3621	26.5133	25.3359	25.5717	25.7581	25.6432
PRDX2	21.4534	22.0442	24.6514	25.1698	21.1661	24.67	26.4394	25.3205	23.72	24.9512	24.9608	22.1167	22.1127	25.6875	24.2919	24.3123	22.1775	26.6754	25.0831	27.2846	25.6379	24.0995	21.0171	25.0553	25.4452	25.1225	25.0077	27.4265	21.8285	24.9627	24.0876
SLC8A1	NA	NA	NA	19.5783	NA	NA	NA	19.6572	NA	NA	NA	NA	NA	19.3614	19.9433	24.8641	NA	24.6587	NA	NA	23.1899	19.4819	NA	19.7827	NA	NA	NA	NA	NA	19.5713	24.5161
CDH5	22.7885	23.7369	23.0849	22.3219	23.0252	NA	22.2582	23.4149	21.7842	22.6113	22.555	21.9349	22.1537	21.3789	22.6405	22.3542	NA	21.0816	23.0158	21.7277	22.2193	22.1533	22.2121	21.6612	22.4337	22.7045	22.0809	22.8222	22.1299	22.4035	22.6287
MAN1A1	24.2404	24.6177	23.7707	24.3074	24.8908	24.6393	24.3971	24.3093	24.4525	24.77	24.298	24.2356	23.7674	24.3452	24.4654	24.2642	23.3325	24.1266	26.323	25.207	24.8177	24.5067	23.6447	24.9176	25.0468	24.6349	24.7472	24.5342	24.9773	24.3047	25.0665
GALNS	NA	NA	18.9201	19.7118	20.6275	NA	18.9575	NA	19.4111	20.2291	19.8581	NA	NA	19.6158	NA	NA	19.8559	NA	NA	19.4588	NA	20.3109	NA	NA	19.6276	20.2726	20.0385	NA	19.4552	NA	19.518
RNASE4	25.3863	24.8427	24.5937	24.4189	25.1486	23.9813	24.1227	24.4204	25.1586	24.1401	24.6614	24.619	24.9397	23.9382	23.9406	24.3112	24.8482	24.8419	24.0623	24.1901	24.5097	24.2465	25.2183	24.048	25.0886	23.7792	24.5814	24.9163	23.9226	24.7913	24.4376
PRSS3	NA	20.6394	NA	19.1938	21.1907	19.9755	18.8803	19.7212	19.9182	NA	20.0883	NA	21.0139	19.0348	NA	NA	20.6518	NA	19.8993	NA	NA	19.2852	19.1204	19.5802	20.502	20.1678	20.1696	19.5892	19.3867	19.4358	19.856
GPC1	22.1001	22.9057	23.4507	23.7441	24.1152	22.867	23.2853	23.9039	24.1986	23.2586	23.2452	23.5103	24.068	23.856	23.3901	23.6839	23.6728	23.9165	23.6847	23.2754	24.7576	23.4741	23.4382	23.0403	24.0543	22.8419	22.6169	24.0127	24.8231	24.1742	23.9907
SFTPD	NA	20.1019	19.6045	19.4087	NA	20.0206	NA	20.0429	19.8616	NA	NA	20.4977	NA	19.999	NA	19.2095	NA	NA	NA	19.1166	NA	19.186	NA	NA	NA	NA	NA	18.9556	19.0977	20.3026	19.5231
ADM	22.2524	22.673	22.0008	22.0202	21.681	20.3338	21.562	21.8372	21.544	22.1793	21.7503	21.3322	21.4471	21.2194	21.6308	21.2695	19.9098	21.0722	21.9582	21.6242	22.258	21.3464	20.8933	21.194	21.5989	20.9916	20.8415	21.6566	20.9831	21.7106	21.4623
THBS2	20.392	22.47	22.4315	21.6512	22.4278	23.0288	20.9396	21.9419	22.2958	20.8817	19.5354	20.7283	21.7275	21.605	21.7136	20.8148	21.9217	20.6639	21.8136	21.8502	23.1835	21.9607	21.8426	21.5906	21.9315	21.358	21.4445	NA	22.1085	21.9748	21.3717
THBS4	22.7622	21.7793	22.5021	22.0843	19.4807	23.0264	19.9635	21.7323	21.9421	21.9012	21.8369	18.3287	20.6051	20.8401	22.0389	21.4125	23.3115	21.9109	21.8651	20.8646	21.6711	22.9751	18.5448	21.7267	22.2344	19.9294	21.7108	21.9819	22.2833	22.446	22.1363
SAA4	21.7898	22.9251	23.2776	22.3657	21.9315	20.7582	22.0947	22.4136	20.6783	21.7586	20.8718	20.8464	21.5585	22.286	22.6096	22.062	21.4402	21.6358	23.0686	22.312	20.199	23.1185	NA	21.4764	22.9646	20.9817	21.9374	22.7555	21.6533	22.302	21.4903
FBN1	22.2287	22.1787	22.3218	24.6258	20.8554	20.9991	18.4817	20.9982	21.4179	21.5268	19.6632	20.2613	21.6058	18.6459	21.3673	20.7598	23.1672	20.9671	21.4608	21.2177	20.6578	22.0853	22.1676	21.3251	20.4405	20.4285	21.1106	21.1398	20.631	24.1767	19.2418
BSG	19.5857	NA	19.544	19.5552	NA	NA	19.3803	19.0433	NA	NA	21.047	NA	NA	19.6256	NA	19.6957	NA	19.3928	18.5622	19.7126	19.2089	19.2389	NA	19.8091	19.6852	20.2925	NA	20.4803	19.0899	NA	NA
GLRX	NA	NA	NA	18.9252	NA	NA	NA	NA	21.0748	18.7921	19.7457	20.3707	NA	19.3108	NA	NA	NA	19.6599	19.6254	18.6166	NA	NA	NA	19.4547	NA	19.3106	NA	21.8691	19.2864	19.4488	NA
IGFALS	25.3617	27.245	27.7247	23.0107	24.1391	25.5342	25.0571	23.0243	22.8677	25.5963	23.0906	23.3187	26.2962	22.01	23.4861	24.7289	28.8395	23.0955	26.0353	24.4884	24.0016	26.7349	27.9585	24.6245	23.8535	25.0303	23.6007	24.8841	22.9978	23.3793	24.84
CHI3L1	27.8617	29.2564	28.4935	28.5355	28.4057	28.4639	28.8936	27.8287	29.3711	28.4774	28.6862	28.5736	28.9195	27.5562	29.027	27.9941	29.2925	28.3614	28.3096	28.3149	28.5071	27.0058	27.9378	28.2583	28.4008	28.4678	29.0039	28.1377	28.664	27.73	28.5302
ACVR1B	22.3389	21.536	21.288	22.0962	NA	21.6732	21.5383	NA	18.8516	21.71	22.1043	19.4352	21.8836	NA	22.4302	22.0843	NA	21.7748	21.5368	18.5311	21.3363	22.0186	21.3248	21.8008	22.4441	21.8169	22.2061	21.3022	21.6635	22.1492	21.6884
SERPINF1	32.678	32.5436	32.7087	31.7264	32.6067	32.9338	32.9688	32.1134	31.3503	31.3497	31.4189	31.6917	31.7816	32.5423	31.0936	32.8186	32.2634	31.8565	32.6782	31.8581	32.2614	31.1541	32.4513	31.8812	31.5688	33.0075	32.2154	31.8414	32.4243	31.3085	31.9369
CFHR2	22.9757	25.1107	23.3726	22.0148	24.4049	22.5844	21.6764	22.6818	22.1519	21.3265	21.753	23.0251	24.571	21.7263	22.444	23.0693	23.6518	22.2722	22.6828	22.2291	22.8547	22.6053	23.1053	21.2851	23.8824	22.8222	23.0819	23.9863	21.3407	20.4199	22.9899
TGFBR2	21.4911	21.7973	21.0278	20.8407	21.6318	NA	20.9314	20.6402	NA	NA	20.979	21.085	21.0196	20.2879	20.6338	20.8593	21.1308	21.0209	NA	21.059	21.2242	NA	21.0426	NA	NA	NA	21.0015	NA	NA	20.8878	20.7087
TALDO1	21.032	20.3984	21.1998	21.0459	NA	20.977	20.0099	21.0716	19.9008	21.7074	21.3759	20.7155	21.7421	19.7306	20.4279	22.3478	21.0574	20.7299	21.393	21.3558	21.7674	20.9935	21.021	21.1672	20.716	22.5873	20.8498	22.7768	21.7613	20.7087	21.1204
COL15A1	23.2262	23.0867	23.3526	22.8537	23.453	23.0713	22.6661	22.1441	22.393	20.7686	22.7511	21.7063	20.9738	22.0092	21.5316	22.287	22.1967	22.5916	23.1178	21.2019	22.5179	21.3812	23.3707	22.4368	22.123	22.8634	22.6681	23.1551	21.501	22.0662	23.0326
COL18A1	26.6075	27.2856	27.3136	26.7258	26.2685	26.6976	27.8668	26.9376	26.8373	28.2325	27.1857	27.4789	26.9116	27.502	27.1175	27.3992	27.3876	28.1542	28.2851	27.4287	26.8831	27.0414	28.6027	27.3856	27.2884	27.6862	26.4898	27.5499	26.8944	27.5429	27.7898
IL6ST	26.5517	26.0464	27.1852	27.495	26.3096	26.7428	27.388	27.3128	27.3652	27.3546	26.7028	27.1699	27.215	27.7281	26.6001	26.8285	27.9376	25.9998	27.0203	27.2748	26.5335	27.1747	27.3532	26.9769	26.5419	26.7928	26.9918	26.8852	27.5452	27.4194	27.3834
MDH1	25.1201	24.63	24.4331	23.7346	24.0592	24.3278	24.7993	24.3908	23.4749	24.5285	24.3713	24.4871	24.7283	24.7752	24.7831	25.0213	22.2212	24.8742	24.6362	24.6917	24.8877	24.4162	23.9584	23.8693	24.0669	23.9397	25.0385	24.8441	24.6319	24.891	24.5402
MDH2	NA	NA	18.483	18.8539	NA	NA	18.4843	NA	18.7706	18.6895	19.2649	NA	19.3241	NA	NA	23.7689	NA	23.7281	22.2898	NA	NA	NA	NA	NA	18.7786	19.2118	19.3143	22.9049	18.5441	NA	18.7828
CD200	22.9027	22.0999	22.4923	23.2602	21.9456	23.2775	22.8949	22.5877	21.7718	22.9051	23.2059	22.9384	23.4012	23.587	23.5512	21.5574	22.9328	22.4206	22.0499	22.1677	23.2888	21.8137	22.0593	23.2453	22.7971	22.3692	22.5612	22.3256	22.9286	23.2634	23.5561
PTGDS	32.5674	32.9398	32.1684	32.33	32.7622	31.8964	31.6242	32.3249	30.7003	32.0614	32.3156	32.3999	32.1904	31.877	32.1951	31.5783	31.7088	32.0716	32.2893	31.8708	32.5154	32.0905	31.7813	31.6168	32.5254	32.6366	32.4131	31.9153	32.1945	32.1621	32.0172
NBL1	26.7792	27.3697	26.7425	26.5881	27.6224	26.8763	26.4076	26.5574	26.5867	26.6402	26.6862	27.0111	26.673	26.1681	27.6297	27.5126	25.8965	27.4422	27.2764	26.0699	26.7849	26.2983	25.8538	26.912	27.2463	27.1772	27.0579	27.8612	26.4552	27.5033	26.6828
DPP6	18.9159	NA	20.9742	21.6402	NA	21.8869	20.1194	NA	NA	19.7026	20.6021	NA	NA	24.1281	NA	NA	20.4066	NA	20.745	21.1156	NA	NA	21.4443	21.6702	NA	21.1353	22.722	20.119	22.168	22.9839	21.757
PRCP	23.059	22.1445	24.172	26.0467	25.1007	25.9976	24.5781	22.5986	24.0774	26.494	23.7451	20.0849	25.2312	27.0499	21.4971	19.423	26.6629	20.2454	25.0136	27.1565	22.5325	21.9042	27.9564	26.6495	21.8024	26.4112	24.2419	NA	26.1751	21.1358	26.7294
NSG1	NA	20.8334	21.5682	21.5519	23.4224	22.5305	22.5828	23.3072	21.8235	22.6681	23.5366	23.0029	NA	21.3607	22.4754	21.2893	NA	21.5188	22.6594	22.707	23.394	23.0678	22.228	23.1532	23.6286	NA	23.2938	20.9187	21.7153	22.8519	22.3525
MCAM	28.5223	28.6815	27.9939	27.4786	27.4563	28.1868	28.9535	28.7463	28.5511	28.2758	28.354	28.373	27.5958	28.4102	28.5459	28.4172	28.3447	28.6022	28.3357	28.3788	28.4259	28.0855	28.8437	28.6283	27.9435	28.7496	28.9038	28.1087	28.8269	28.0164	28.0174
DCC	22.7347	19.1961	22.5437	23.4077	21.0991	22.04	22.7587	22.4486	22.6313	22.9123	22.542	22.3102	22.9609	24.1202	21.1194	22.9479	21.6285	21.4411	22.853	22.8148	22.2133	21.7134	NA	22.6668	NA	21.4686	22.5579	21.8956	23.3172	23.1336	23.482
BTD	27.7941	27.6581	28.2905	28.0778	26.7812	27.7232	28.2419	27.7722	26.5676	28.3122	26.6927	27.886	27.5339	28.2904	27.2238	27.0712	28.9359	27.8818	27.2912	27.5585	26.7305	27.3967	27.773	27.087	27.2523	27.3649	27.0465	26.8939	28.0606	26.4683	27.7685
AFM	28.857	30.1399	29.1794	28.2298	28.5173	29.3205	27.8978	28.4891	27.5362	28.9253	27.5864	28.2582	29.0138	27.5202	28.1473	28.2314	30.2825	28.3084	29.7774	28.8106	27.8546	29.1177	29.3487	28.1066	28.3128	28.1847	28.3854	28.9253	27.5522	28.5213	28.0981
PPIC	24.4485	20.7444	24.5178	24.5021	24.5381	24.6149	24.2054	23.8518	24.299	24.2	23.398	24.6859	23.9601	24.0145	23.7789	24.1499	22.8631	20.1361	24.6893	24.2505	24.566	24.4494	24.8507	24.4102	24.4049	24.8327	24.1949	23.481	24.0251	23.9994	24.2588
NPTX2	23.9547	22.4687	24.9107	25.8158	23.6013	25.2537	25.2025	24.7718	24.7288	26.2562	25.1358	25.8587	24.4063	26.5712	24.7903	24.8292	24.8735	25.1541	24.6419	25.4623	22.4732	24.9423	25.2263	25.7212	23.8392	25.0165	24.8984	24.0907	25.1771	25.1748	25.2643
GRIA4	NA	25.0301	25.905	24.9915	NA	26.1947	25.444	24.7819	21.9542	25.6349	24.5231	25.4839	25.8685	27.1669	24.7417	25.2513	25.4491	26.1515	25.3937	25.1798	25.1107	24.5069	26.1265	26.7065	21.1921	24.7762	24.8716	25.2306	25.5743	24.6223	25.8289
CXCL12	20.6875	NA	20.4243	20.6648	NA	20.1186	20.0372	19.925	20.3425	20.3187	20.0606	19.9136	20.8887	19.7504	19.6522	19.4205	21.1349	19.8189	20.4815	20.1572	20.1446	20.8341	20.9792	20.0354	20.6287	20.2826	NA	NA	19.5014	20.0658	19.7944
PCP4	20.5836	21.2689	20.0877	19.1228	21.3783	NA	21.2457	20.9646	21.0663	20.5216	21.4096	21.3277	21.1423	20.8547	21.3164	22.0072	20.4808	21.2589	20.8476	21.1852	21.6131	19.3338	21.1857	20.5196	21.384	20.9741	21.0788	21.6317	19.6253	21.0148	20.8249
IFNAR2	NA	NA	19.8119	NA	NA	NA	18.7491	20.5944	NA	18.8735	NA	21.3307	NA	19.411	20.1951	NA	NA	20.628	18.6427	NA	NA	19.1688	NA	19.7449	NA	NA	NA	NA	20.482	NA	NA
HSPA13	20.3704	19.6447	20.6354	20.1647	20.9149	21.0257	20.9256	19.3199	19.7899	20.2286	19.8657	21.1159	20.1634	21.3888	NA	19.3939	21.0441	20.5138	21.1376	21.9921	20.1566	20.1216	20.8613	20.6073	20.4076	22.0675	19.7713	20.6139	20.9495	20.5261	20.2181
MASP1	24.0389	24.5725	24.9047	24.1588	24.0246	24.3011	23.7649	24.7417	23.8544	24.1988	24.2606	23.2513	23.4644	23.8225	23.1695	23.913	24.9527	24.2073	24.3708	24.107	24.0323	24.1115	24.6727	23.262	24.4712	24.2741	23.7439	23.4415	24.4632	24.1832	23.7391
NOV	26.0513	25.3291	25.3802	24.7776	25.8574	24.8621	24.7666	25.1494	25.2382	24.6799	25.6742	25.6006	25.3274	24.9244	25.3789	24.9152	25.1225	24.8849	24.9193	24.6667	25.5996	24.7472	25.1604	24.9592	25.4727	25.1426	24.9798	25.0504	24.8576	25.6366	25.0046
LMAN1	NA	NA	NA	19.9415	NA	NA	22.1685	20.3471	NA	21.3867	NA	NA	NA	21.9829	NA	NA	NA	22.9136	22.4465	21.9582	NA	NA	21.9455	NA	20.5679	NA	NA	NA	22.1463	NA	NA
MAN2A2	25.2255	24.5035	24.2419	25.9849	21.3817	26.0486	25.2721	25.6631	23.7849	24.4517	24.88	23.8495	26.0722	25.9977	25.175	25.6003	25.4374	25.6444	25.7549	25.2943	23.5759	24.6995	24.6965	25.7078	25.4147	24.7342	23.9116	24.0756	25.0358	25.8052	26.1372
COMP	23.2993	24.4032	23.0733	21.7263	19.9536	22.7178	23.2649	23.1463	20.9713	22.2705	22.0029	22.1258	21.5773	19.7412	21.2998	22.3322	23.7619	22.3465	23.0269	22.5567	19.8186	22.4111	22.4231	22.7546	20.5112	22.4645	21.1721	22.9885	22.9292	23.3938	22.1524
KLK7	20.1271	21.8354	18.4426	NA	NA	NA	NA	21.5082	NA	20.6872	20.1691	NA	NA	20.4545	NA	19.8103	NA	20.7357	19.7981	20.5963	NA	NA	20.3738	20.3251	20.5913	20.8733	NA	19.5309	19.7775	NA	20.3919
SEPP1	25.3187	27.0135	27.1406	26.4324	25.2476	26.4333	27.5583	26.6313	25.6721	25.8541	25.1585	26.9534	26.6589	26.0424	25.7959	27.0161	26.8055	27.427	27.0573	27.0032	25.1231	26.9893	26.6304	27.3956	25.556	26.3861	25.8204	26.398	26.358	25.6686	26.0743
BCAM	20.996	21.016	21.5612	20.4646	19.7329	20.0491	21.8668	21.6431	21.2013	21.8733	21.265	21.8288	20.2939	20.9011	22.3288	22.0217	20.475	21.8205	21.3768	21.9219	20.4444	20.7244	18.5394	21.5334	20.258	20.8548	22.0678	21.6768	21.3592	22.3652	21.4818
ATP1A2	19.1364	NA	18.6093	NA	NA	NA	19.2394	20.7085	19.4432	19.0294	19.3031	20.9089	NA	19.512	21.2544	20.2158	NA	NA	19.393	19.9346	19.9764	19.2441	NA	NA	NA	19.4281	NA	21.54	19.0994	20.8011	NA
APLP1	31.0625	31.5631	31.5099	31.9516	31.7299	31.4531	31.4314	31.85	31.2442	31.6982	31.8044	32.4127	31.7653	31.7274	31.8199	31.7512	31.9454	31.4686	31.1248	31.965	32.6693	31.6537	31.5837	31.2927	31.81	31.8326	31.3727	31.1007	31.6582	31.6636	31.6845
LUM	27.1562	28.4556	26.8156	25.4675	26.8718	26.127	26.1159	26.0213	26.0114	25.4432	25.753	25.7208	27.0564	24.9078	24.7067	26.8223	27.1981	26.0873	26.1448	26.3666	25.1323	26.8768	26.5058	25.7519	26.5242	25.4085	25.8766	27.3346	25.4024	25.9326	25.8206
PRELP	NA	21.3777	24.2644	23.664	23.9381	23.2945	23.0155	22.5781	22.6231	23.2333	22.4905	22.6475	21.8122	22.7944	22.0914	21.5007	24.4214	22.736	23.996	23.1357	22.5605	21.7288	24.1525	23.4118	23.3049	23.7937	19.7296	22.8481	22.8884	20.8261	23.3581
EFNA3	21.8568	20.9902	20.9985	21.3329	21.4654	21.4277	21.1022	21.7729	21.6493	20.9838	21.8254	21.4253	21.5652	21.9399	21.4572	21.5908	21.2853	21.5524	20.8893	21.3227	21.4646	21.4031	21.402	21.0592	21.1502	21.4626	21.5028	20.7127	21.5415	21.8381	21.2834
EFNB2	23.4444	22.9015	22.8408	24.5727	23.5531	22.008	23.9474	24.9351	24.953	22.6326	23.5742	23.8915	25.0041	25.1173	25.7363	23.9576	NA	25.5555	25.2139	24.5908	25.2203	22.6494	22.4562	23.7143	22.933	21.6273	22.5575	24.4405	23.1235	24.0446	23.1763
EFNA5	NA	NA	21.5543	21.8906	21.0716	20.7106	22.1746	NA	NA	21.624	21.4437	21.296	NA	21.7336	22.0141	21.8043	NA	21.7201	21.1838	21.9427	NA	NA	21.8069	21.6358	21.7213	21.7646	NA	21.2087	21.6236	21.3855	21.6053
CTSC	21.6295	22.0791	20.983	21.3049	22.3327	21.3079	20.6646	20.4951	20.7796	21.6728	21.0546	20.6378	21.0098	21.8905	20.7086	20.59	21.5924	20.6074	21.5545	20.9414	21.1204	20.821	21.4456	20.5522	21.2799	21.6102	21.235	20.9937	21.5749	20.8553	21.9584
CRISP3	21.268	21.8354	NA	18.4005	NA	21.6269	19.0457	20.7241	20.8681	20.4198	NA	18.6941	NA	19.5274	19.7432	NA	21.2614	NA	NA	19.9917	NA	21.1985	20.8919	18.9191	21.5322	19.5984	20.4854	NA	19.971	21.0324	NA
CACNA2D1	28.7261	25.7512	27.4949	29.0468	26.5563	28.6097	28.9072	28.1911	27.5762	28.1847	28.6267	29.2351	28.6153	28.7064	28.928	28.6657	27.6912	28.7353	27.0733	28.9364	27.2972	28.5525	27.8292	28.5277	27.5271	27.6722	28.3293	28.4608	28.3238	29.0861	28.2384
HSPA2	19.8992	NA	19.6102	19.0699	NA	NA	19.1016	NA	NA	19.4075	20.0494	19.8514	19.7191	19.1194	19.9596	20.1381	NA	19.9667	NA	NA	NA	19.4163	NA	19.5799	NA	19.3565	NA	NA	NA	NA	19.7599
EPHA5	NA	NA	NA	NA	NA	NA	23.2282	20.1424	20.1439	20.2587	20.3391	NA	NA	NA	24.7982	24.6742	NA	NA	NA	24.7771	NA	NA	NA	NA	NA	NA	NA	20.2785	23.997	20.509	NA
EPHA4	28.0863	27.3705	27.3973	26.844	27.5327	27.9722	28.3283	27.0639	27.8925	27.8403	27.4278	28.2812	26.4006	26.9807	26.6936	28.0363	27.8945	27.6362	27.2895	27.5372	26.2311	25.5521	27.6545	28.3601	25.6671	27.9786	27.3899	27.5411	27.8289	27.2218	26.7833
NAGLU	NA	21.0626	21.0201	19.72	20.3948	19.7497	NA	NA	18.3019	21.2231	18.5407	21.0329	19.0867	23.0236	NA	21.492	23.6843	20.5452	21.0203	21.721	21.5793	21.0455	21.6841	NA	22.3986	21.2205	NA	20.3711	23.0029	NA	21.4963
SLC12A2	NA	NA	NA	NA	21.2096	19.8199	20.0191	18.2827	17.8601	20.6597	NA	20.2665	NA	19.5288	NA	NA	NA	NA	NA	20.3182	NA	NA	NA	NA	NA	NA	NA	NA	18.6746	20.6952	17.7829
PLTP	23.7361	27.1362	28.24	26.8772	26.55	26.9007	27.3435	23.041	26.179	26.6013	26.6205	26.9132	26.1261	27.3967	21.838	20.3889	27.4249	23.467	27.8816	27.8994	26.6259	26.2016	27.4534	27.0483	26.0559	26.7876	21.2484	22.8939	27.9191	25.5976	26.9028
AQP4	22.2896	22.9462	22.6044	21.1759	23.5415	22.5458	22.9674	23.217	22.9361	22.2599	23.1459	21.3049	23.2348	21.0363	23.1961	22.0823	23.0413	22.7178	21.3158	21.1497	23.3662	21.5573	21.6995	22.9804	21.7287	21.47	22.8955	21.2667	22.9528	23.2908	22.7701
LAMB2	20.1812	22.2403	22.2761	22.4996	22.0151	21.4665	22.4109	21.7335	21.4952	22.392	21.4773	21.7629	20.4133	22.0339	21.7269	21.9874	21.6819	22.4856	22.7005	22.4862	21.849	21.766	22.3605	22.8607	21.4748	22.0442	21.4931	23.2481	22.3846	21.6355	22.2205
CDH4	22.6191	23.3945	22.2754	21.5392	22.5836	22.5837	22.0899	22.9296	23.0611	22.3317	23.1168	23.2153	22.3317	24.828	23.0003	24.7904	21.883	22.3754	22.5925	22.8032	23.0939	22.5757	21.7788	22.7603	23.0792	22.1196	22.6295	22.7286	22.6936	23.1175	22.6717
CDH6	23.375	22.456	23.4152	23.8213	23.3671	23.5738	23.2479	23.6325	23.2268	23.3892	24.7135	23.4373	23.353	24.9469	23.4477	23.3087	23.2281	23.1841	23.3082	22.9843	23.0219	22.5772	22.9572	23.5859	23.449	24.9755	24.0689	23.7322	23.4906	23.7856	25.0042
CDH8	19.9931	20.1799	23.6908	25.1765	NA	20.8253	24.5995	20.4569	24.3209	24.5277	20.3992	25.2961	20.3828	24.8058	20.7243	24.8785	NA	20.8924	21.0222	25.093	22.0851	21.083	20.1068	20.9355	23.58	20.7483	20.3345	22.3541	25.3301	23.9119	25.5261
CDH11	22.5998	NA	21.9002	22.0491	NA	20.0466	22.544	21.4487	22.3601	22.4192	22.3671	21.8028	20.6383	22.1915	22.1818	23.9466	21.6696	22.2436	23.8518	22.3457	23.0482	21.694	21.0113	22.0726	22.4265	22.1428	22.1257	20.3625	22.0552	22.106	22.9445
CDH13	26.5227	28.0681	26.2072	26.7718	26.6361	27.9898	26.3581	25.7736	26.7239	26.9553	28.2613	27.2917	26.0312	26.9854	26.1381	27.13	27.7645	28.0702	26.3491	28.5498	28.8346	27.9868	25.5272	28.1789	25.8009	28.472	26.7575	26.1664	26.4467	27.2377	26.7934
CDH15	22.0658	23.0843	25.9488	24.0643	23.1911	26.2335	25.9275	23.6268	23.9162	24.9979	24.17	25.69	23.9234	24.6466	23.7454	22.3238	23.3504	25.6222	25.3039	25.0892	24.7895	25.5908	25.6885	25.8152	24.3253	24.8893	25.4516	24.0721	25.4814	23.0841	20.9388
NPEPPS	NA	NA	18.6754	21.2196	NA	NA	19.5148	NA	NA	18.6641	NA	NA	NA	19.2229	NA	19.799	NA	NA	18.7123	19.6001	NA	NA	NA	20.1309	NA	NA	NA	20.7817	21.3305	NA	18.8949
JAM2	22.2004	20.3634	22.1673	21.1683	20.8832	22.3007	21.1935	21.3058	21.7231	21.2935	22.0522	21.4193	20.0409	20.997	21.8265	21.926	19.5399	21.2727	20.8703	21.7755	23.3842	21.7846	20.0197	22.3278	21.6593	21.8532	21.7588	21.2653	21.6059	21.8921	21.2426
NXPH1	21.187	21.3888	22.6603	24.6473	21.5686	22.9848	24.3999	24.4471	22.8416	22.7001	24.5658	24.9492	22.7475	24.692	22.7966	24.4824	NA	23.0677	22.3031	24.5233	23.1311	24.2481	22.077	22.8987	24.0562	22.7725	24.234	23.3075	24.1359	25.2252	24.4618
DEFB1	20.5327	NA	19.5855	20.453	22.1709	NA	20.4666	20.0004	21.4319	19.9276	20.5389	NA	20.7264	20.8161	21.4132	19.3364	20.4343	NA	21.2801	NA	NA	NA	20.6624	21.6284	NA	NA	21.266	20.2126	21.3583	NA	NA
TPI1	27.9695	26.7995	25.1751	27.3697	28.4546	27.714	27.2342	27.7775	27.4476	26.7712	27.9959	27.5313	27.5088	27.6329	28.1447	27.7803	26.6075	27.9166	26.0863	27.381	27.7499	27.6736	27.6713	27.6958	27.1421	27.7275	27.9076	27.5553	27.4896	27.3342	27.4493
GMFB	24.0689	NA	NA	20.8274	21.5432	21.7953	21.4356	21.9527	23.1664	20.7138	24.0275	21.9062	24.4882	21.6351	NA	22.0006	19.6023	21.3557	25.1219	19.7715	NA	23.6904	21.1844	20.1996	20.7247	23.5418	22.363	23.8445	23.5002	21.2302	21.3503
HSPE1	19.1876	20.0478	19.8891	20.5935	20.2458	19.8123	NA	20.5795	21.4016	19.7382	21.0332	22.508	20.4357	21.0338	21.0722	21.3776	19.6033	19.7745	19.7942	19.3884	20.7474	21.1946	19.5588	19.3677	21.1729	NA	21.3761	20.9137	20.7001	20.0584	20.9398
LYZ	24.4323	25.5252	24.0191	22.6913	24.0224	23.2552	19.7565	24.3121	23.4072	23.8979	23.0919	22.7427	22.8437	23.5132	23.3243	22.5246	22.0474	23.4588	24.0494	23.3988	23.1468	24.0782	23.357	23.6431	24.1065	23.2311	23.5064	24.046	24.0986	24.3789	23.7296
B2M	26.9139	27.3761	25.6642	27.3925	27.1425	26.7431	26.6812	26.6483	26.6598	25.9017	26.6823	26.962	25.8106	26.0907	26.4463	26.8505	25.3949	26.1969	27.5253	26.04	26.4692	25.8322	26.0532	27.3101	26.7253	26.8566	26.9088	26.6644	26.5956	26.7627	26.1012
NPC2	30.4971	30.0005	30.6041	30.4381	30.4125	29.7389	30.5596	29.9299	30.4879	30.2894	29.9176	30.3868	30.3838	30.257	30.3705	29.9207	31.4123	30.2143	30.821	30.4475	30.6016	30.4651	30.3352	29.5424	30.3127	30.2881	30.2878	29.8377	29.9989	30.1087	30.2232
YWHAG	NA	NA	NA	21.8022	NA	NA	20.0825	18.7839	20.8987	21.7931	19.721	19.4871	20.6081	NA	NA	21.935	NA	19.0882	19.0728	20.3402	NA	NA	NA	22.0067	19.2727	NA	NA	21.0127	21.2691	19.2599	18.8774
YWHAE	NA	19.1089	19.1699	19.6092	NA	19.5854	18.8597	18.8198	22.8131	18.4641	24.0101	NA	NA	20.1373	NA	18.8166	NA	NA	NA	19.8284	NA	18.7842	NA	18.6923	19.0827	NA	18.9278	20.0856	19.0434	18.6716	19.3382
TMSB4X	25.4203	25.6526	24.8893	24.8426	25.5664	24.6571	25.0381	25.3341	25.0237	25	25.857	25.1337	24.68	24.4486	25.3131	25.361	23.9903	24.8656	24.9036	24.9347	25.3573	25.1389	24.0489	24.4627	25.4162	25.147	25.4743	25.1502	24.8004	25.3225	24.8582
HIST1H4A	NA	20.4755	NA	18.0951	19.9195	NA	NA	17.6269	18.3405	18.2395	19.6474	NA	21.3873	NA	18.6016	18.6758	NA	19.0297	18.4177	NA	20.9626	18.671	18.7937	NA	NA	NA	18.335	20.4368	18.117	NA	18.1692
PPIA	25.2422	24.1236	25.0747	23.9623	24.0584	24.2313	25.4561	25.079	25.3643	25.0813	25.2975	25.0218	24.1688	23.7892	24.7797	25.0999	25.1416	24.1175	24.96	25.4904	24.4834	25.0988	25.2905	24.8937	25.1485	25.0397	24.4292	23.6148	24.4846	25.0543	24.2724
FKBP1A	20.7087	NA	20.3203	19.5819	NA	19.9459	20.5478	20.8757	19.8937	20.7498	20.4172	19.227	NA	19.7056	NA	20.6564	NA	19.9858	20.5677	19.9394	NA	19.9314	19.7061	19.6458	20.832	20.3084	19.9711	20.3713	20.5549	19.8513	19.5301
GRB2	19.8148	NA	18.529	18.9069	NA	NA	19.4506	20.3435	19.5273	18.417	20.3849	20.4743	NA	20.3379	21.369	20.8334	NA	20.0223	18.9255	20.2631	NA	20.1095	NA	18.2948	NA	NA	NA	20.2688	20.199	20.058	20.3587
AP2B1	21.8319	NA	23.6746	21.9236	NA	20.4576	22.5717	18.9022	22.4136	22.8077	22.4132	24.22	19.1326	23.2313	20.6283	24.3571	21.1954	24.6394	22.4299	24.2472	NA	20.2266	20.1437	22.886	NA	22.0273	24.4503	24.1676	22.9184	22.3019	22.6674
VAMP2	20.7144	NA	19.6826	NA	NA	20.4775	19.8549	19.9531	19.74	20.0353	20.8911	NA	NA	NA	NA	20.141	NA	19.3434	20.7984	19.8192	NA	NA	NA	NA	NA	NA	NA	19.8016	NA	20.3152	20.3091
YWHAZ	23.7809	26.0164	24.6916	25.2633	22.3842	25.9214	26.2605	25.2926	25.2974	26.2713	25.621	25.5132	25.6777	24.8147	24.8797	26.1143	21.8294	25.6334	25.6121	24.7836	24.9219	23.9002	25.088	25.6119	19.8142	24.767	25.4178	25.87	23.3078	25.3927	25.6112
ACTG1	23.1995	26.7368	24.9266	23.8485	25.3865	25.0571	24.4738	24.8926	23.7152	24.5046	26.2154	24.2781	24.8904	24.1573	24.259	24.2295	24.7359	24.9739	26.5466	24.8702	24.9351	25.4474	24.4243	24.2826	24.9332	24.2583	23.9628	26.4555	23.7643	24.4315	24.7084
TMSB10	22.3965	22.1403	21.9167	22.2489	22.4577	21.6101	22.1879	22.2108	21.9866	22.2942	22.9015	22.1819	21.5572	NA	22.3779	22.1304	NA	21.5777	NA	22.1909	NA	22.3405	21.4452	21.5027	22.3061	22.292	22.2138	21.6513	NA	22.2529	21.9078
ACTC1	21.252	22.7076	NA	22.0676	NA	21.8704	22.3445	22.1064	20.9378	22.3865	23.4399	21.4338	22	NA	NA	21.2004	22.4842	22.4693	22.2438	22.7103	21.6264	23.0579	NA	NA	21.9598	21.9355	NA	22.4468	NA	21.3696	18.74
HBB	NA	NA	25.3546	NA	NA	NA	32.6328	NA	NA	NA	28.787	NA	NA	NA	21.5268	29.3648	NA	32.0589	24.2729	34.2532	26.8334	NA	22.5659	21.99	20.5365	20.7636	NA	33.6637	19.4902	20.2284	NA
HBA1	NA	NA	22.7749	NA	NA	NA	31.0902	NA	NA	NA	27.05	NA	20.2179	19.6519	21.592	27.7896	NA	30.9228	21.2146	33.0132	24.2832	19.8333	21.3667	20.2495	20.7931	21.2788	NA	31.9536	NA	21.0612	NA
CXADR	20.0309	NA	18.8367	NA	NA	NA	NA	19.2447	18.8015	20.3862	NA	19.171	19.4099	NA	NA	20.0754	NA	19.7203	18.9417	19.2135	19.74	NA	NA	NA	19.4092	NA	NA	NA	20.3339	20.428	22.9505
SH3BP2	NA	NA	NA	22.7859	NA	21.4655	22.5589	22.0442	22.0268	22.4816	21.8773	22.5718	NA	22.4171	22.2384	NA	21.1211	NA	22.1831	NA	NA	NA	20.9	22.1086	21.6252	22.0535	NA	NA	NA	NA	22.5309
SIRPA	27.8636	27.698	27.0066	26.7965	28.509	27.7035	25.5442	26.9209	27.637	27.1917	28.3859	27.1517	27.335	27.494	28.3323	27.3718	26.3574	28.1415	27.5896	26.1193	28.3524	27.6158	26.2429	26.9194	28.2569	27.4153	27.5779	26.9004	27.0301	28.5394	27.0287
GSTO1	18.5805	19.1885	18.4172	18.6618	NA	NA	19.7427	18.6906	18.7151	NA	NA	18.5931	NA	19.9319	NA	20.6143	NA	NA	19.2546	20.3587	NA	NA	NA	18.9344	NA	19.1375	18.9954	21.7877	20.0376	20.765	20.0406
RELN	24.5696	24.2199	28.0159	27.7809	26.9853	28.6077	27.795	26.8658	27.5535	27.0964	26.4587	26.65	25.9496	28.6415	28.0693	24.511	28.0899	27.8367	28.2819	27.7305	27.8326	28.3563	29.6358	28.8201	27.0146	27.431	27.3463	27.0719	28.192	25.5677	27.7797
NUCB2	NA	21.7265	20.4857	22.671	20.5924	NA	NA	NA	19.3586	19.1955	NA	NA	22.5574	NA	19.5248	19.4265	21.7063	22.3109	NA	19.5431	22.4489	20.0532	19.9874	NA	19.9214	NA	NA	20.0742	19.976	18.5856	18.8416
BASP1	24.3293	22.982	22.2977	23.609	24.1367	23.5266	23.3278	23.71	23.7482	23.8011	24.3834	23.3932	22.3521	23.666	24.2017	23.6927	20.5999	22.4841	22.9465	23.1364	24.501	23.8236	21.512	22.7529	23.5678	24.0373	23.9086	23.2416	23.3244	23.9696	23.2893
DCD	19.9763	NA	NA	NA	21.0682	22.3318	NA	NA	19.7036	19.5906	NA	19.3123	20.5634	21.1357	NA	NA	20.8251	NA	21.1515	NA	NA	NA	20.1396	NA	19.8172	24.2443	NA	20.3194	20.4964	19.8222	19.9866
FBLN2	NA	20.775	20.4995	20.9392	22.2817	20.411	20.9492	20.5511	20.1208	20.9324	20.2181	20.8719	NA	21.377	20.3855	19.9708	21.937	20.2975	20.8953	20.8893	20.7854	21.4568	21.5313	21.0244	20.767	21.3908	19.8779	20.1646	20.5364	19.7994	20.9417
DGCR2	19.5638	19.6791	20.1594	19.9971	19.7426	20.1711	19.7616	20.0514	20.0763	19.6932	19.7185	19.4715	19.4253	20.0311	21.0157	21.0828	19.6727	20.6361	19.6813	20.9042	19.5679	19.9931	20.2018	20.1358	20.6148	20.0295	19.3651	20.2214	19.9684	20.4172	19.8179
HSPG2	27.8099	29.542	28.1239	27.9853	28.2112	28.1233	29.104	27.6638	27.4472	28.3193	27.9319	28.1832	27.5332	27.5152	27.4946	27.8967	28.7979	28.558	27.9849	28.2508	27.4666	27.7053	29.1235	27.7268	28.0685	27.8725	27.9859	27.7169	27.8443	27.5215	27.8736
EFNB1	23.1771	23.5416	22.4874	23.0672	23.7948	23.4646	23.1456	22.8138	23.9615	22.7569	23.6799	24.2915	22.8346	23.5608	23.0274	23.2551	23.2189	22.9725	23.1187	23.0685	23.0346	22.9667	24.197	23.4254	22.7064	22.5819	23.6684	23.2766	23.0681	23.2358	22.9152
FAM3A	NA	19.0173	NA	18.9075	NA	NA	NA	NA	19.5975	19.5093	NA	NA	NA	NA	NA	NA	NA	20.0686	NA	19.1905	NA	19.1653	NA	NA	NA	NA	19.0234	18.89	18.8306	18.6962	19.3043
CTBS	23.6231	23.9918	24.0337	23.1753	24.2528	21.1989	24.0218	23.7035	23.034	23.8661	22.3775	22.2062	23.9968	23.21	23.535	23.6037	25.16	24.1667	23.0786	24.0211	23.8638	23.1816	23.1154	22.4407	23.5366	23.5056	24.086	22.9265	23.8521	23.6599	24.4548
FABP5	22.5132	23.3998	21.5162	21.4494	23.9008	22.2243	20.0921	22.7447	22.8724	21.9338	22.5871	22.3516	21.7454	21.4558	22.5367	22.7316	21.6838	22.5697	22.6355	20.5787	23.306	22.6097	21.6805	22.2321	22.3503	21.5929	23.0015	23.1308	21.6189	22.4746	21.8924
TAGLN	NA	20.0836	18.4214	18.1713	NA	19.2202	19.1377	19.6089	18.9928	NA	NA	NA	NA	NA	NA	21.5926	NA	20.2936	20.4909	20.716	NA	NA	NA	NA	NA	NA	19.4913	NA	NA	22.5805	19.5299
CNTN2	28.899	27.8574	28.3847	28.3163	28.7751	28.0839	28.0306	27.2473	28.8095	28.6417	27.6336	28.1416	28.2821	27.6394	27.5773	27.5537	28.4852	28.18	28.1673	29.0121	27.2848	28.0879	29.4503	28.8937	27.9938	28.4727	28.0344	28.3765	28.9388	27.9043	28.9271
DSG1	NA	19.4153	NA	NA	22.9391	19.6876	NA	NA	NA	NA	NA	17.5444	NA	NA	NA	NA	NA	NA	17.9483	NA	20.0707	NA	NA	NA	NA	19.79	18.9898	17.958	18.0347	18.6425	17.8343
DSC2	23.2423	21.5076	22.4518	23.6183	21.1915	22.789	20.7946	22.887	23.3225	22.159	22.9545	22.9778	20.6856	23.244	22.8237	23.1142	21.0843	22.0744	22.9129	23.4791	20.7894	22.5247	22.0916	22.6337	21.8365	20.9406	22.9624	23.3959	23.0597	23.1491	22.6145
PLOD1	21.5337	19.5225	21.0192	21.6125	23.3651	21.6893	NA	NA	19.1845	21.5586	NA	NA	21.7212	20.0501	22.3946	19.5701	22.353	20.4719	20.363	19.4659	21.501	21.4399	20.2722	20.0367	21.0313	21.6574	NA	21.298	22.626	NA	21.5193
NUCB1	28.1525	28.2151	28.0372	28.3309	28.6107	28.7871	28.0963	27.9772	27.9317	27.6071	28.0239	27.7553	29.2963	28.7689	28.508	26.7507	28.9886	28.8648	28.4768	28.2358	29.3525	28.2694	29.2491	27.7632	28.4732	28.5314	28.8514	27.636	28.3	27.0462	28.5399
TGFBR3	NA	21.7348	23.2319	24.3282	19.9798	24.2144	23.3268	23.6881	23.1913	24.0363	23.1014	24.04	22.1711	23.75	NA	22.3684	21.9302	23.9877	25.1183	24.542	21.679	NA	26.2446	25.0472	20.8282	22.1081	19.6854	24.6153	22.6373	23.7086	22.9393
PLAUR	NA	NA	19.8845	18.4488	NA	NA	18.9946	18.5695	19.9705	18.897	19.1462	19.0118	NA	19.7323	18.9336	19.4297	NA	19.8983	21.3873	NA	22.5912	19.495	NA	22.2927	NA	22.2511	20.6571	19.8052	19.8279	20.353	18.7895
CFHR1	25.3583	26.066	24.2902	23.8492	24.8721	21.5476	23.492	23.4765	21.521	23.9101	23.7287	22.2669	25.6418	23.5326	NA	23.9172	25.3565	24.0342	24.6324	23.9424	24.9831	NA	21.5542	24.0737	25.2754	22.5251	24.445	25.2762	21.5551	24.2525	23.7792
NOTCH2	19.6358	19.903	19.3481	19.3866	NA	19.7729	19.3539	20.2899	19.6149	19.3815	20.1298	20.3852	20.5464	19.2204	20.0481	19.3844	NA	19.5343	19.5215	NA	NA	19.4256	NA	NA	20.0393	19.5344	NA	20.3912	19.3112	19.9382	19.6063
HGFAC	23.5345	22.4977	22.9098	19.6603	20.9346	23.0976	21.401	22.9819	23.014	23.4834	20.9202	22.5147	22.684	20.1493	19.6375	19.1264	22.982	21.334	23.0375	21.191	NA	23.9624	22.9423	22.4264	21.0913	NA	21.3155	22.106	21.3783	22.214	21.3164
GLO1	NA	NA	18.7976	17.9316	NA	NA	NA	NA	NA	NA	18.9673	18.9568	NA	NA	19.6079	20.9157	NA	21.5782	19.0336	19.9864	19.6706	NA	NA	NA	18.1759	NA	NA	21.7986	NA	NA	NA
COL14A1	NA	20.1222	20.9907	19.3552	NA	NA	19.4034	18.7152	19.7883	19.6256	NA	NA	20.5702	20.498	19.2718	19.234	20.57	20.716	20.5074	19.2503	20.5777	21.13	20.7419	19.1944	NA	19.8232	19.572	20.7227	20.6626	19.9382	19.6448
ZP2	20.6099	22.4255	23.0484	24.8567	21.5713	21.7843	21.6307	23.6848	23.6647	20.9665	23.6082	21.8113	23.1028	23.2618	24.5348	23.1787	19.681	21.0577	22.4517	23.8019	25.9336	26.0234	24.0312	25.6355	21.3362	21.7611	24.6039	25.1099	23.5445	24.3435	20.5518
ITIH3	24.345	26.0356	20.4841	20.7542	23.179	21.305	22.6627	25.113	23.9024	23.8067	NA	22.1121	26.2973	20.9933	19.5471	22.5343	23.7676	20.5896	23.9407	19.8558	NA	22.5697	19.9326	21.3668	22.9877	20.6565	22.4082	20.769	22.5972	23.2927	21.5919
TYRO3	24.0558	23.0919	25.8286	24.1433	22.3392	24.342	23.2903	23.4874	24.3049	26.6482	24.0563	25.1707	23.2648	26.4682	25.2219	23.7209	22.0362	26.6106	25.9039	22.4617	24.1627	21.7612	24.3295	24.3871	24.8075	24.538	23.4435	23.3532	23.153	25.116	23.1546
APLP2	26.027	27.0829	27.1958	27.6575	26.357	27.397	27.5064	27.9083	27.3766	26.6852	27.2999	27.5563	27.7733	28.5146	27.7212	27.3113	26.9654	27.8798	26.7943	26.9611	26.8586	27.9852	26.8781	28.0051	27.4832	27.2316	26.1121	26.9911	27.3302	26.9335	26.9874
FMOD	NA	22.3366	23.0046	23.2397	23.8818	21.1713	22.789	22.4915	21.5979	23.1032	21.57	22.1469	22.1738	22.1419	21.2158	19.9549	24.361	22.085	23.0197	22.6462	22.3127	23.205	22.637	22.0776	21.7559	23.7436	20.3463	22.0794	23.3142	21.8324	23.0891
PRDX1	21.3801	NA	22.7349	22.7437	21.0821	22.5095	22.7406	22.2335	22.5439	22.6518	22.8616	23.0706	21.8596	22.6705	23.1294	22.4673	22.0661	23.5635	22.0325	23.3963	22.5033	22.3281	22.9211	22.6	21.2417	22.216	22.5882	23.8934	22.6056	22.6879	22.6444
SCN1B	19.5859	NA	19.0182	19.128	NA	NA	19.1643	19.3614	19.3181	18.9792	19.676	19.3527	19.2688	18.8059	19.2029	19.5937	NA	19.1769	19.1093	19.0313	19.7237	18.9285	NA	18.885	19.1895	19.1847	NA	19.0506	18.9066	19.2408	18.8219
LRP1	25.0179	24.8439	25.9362	25.3689	24.4991	25.2945	25.0164	25.0627	25.7093	24.7495	25.4361	25.8863	25.4013	25.9018	25.6043	25.3298	24.3284	25.6058	25.3549	24.7137	25.3628	25.2051	25.0368	25.8518	24.8254	24.6864	24.8059	25.4785	25.0625	25.0647	25.1925
PCDH1	24.5437	23.9023	23.6587	24.3319	24.4382	25.9537	24.4578	24.1958	24.3122	25.4561	24.6052	25.6552	23.8471	24.5767	24.301	24.2137	23.8858	24.195	24.3516	25.3637	23.6968	23.874	23.9502	24.6524	24.1555	24.3251	24.4755	23.5711	24.2316	24.5517	24.073
DDR1	22.6553	21.0302	22.5645	23.2712	22.5429	22.9587	22.1765	23.4573	23.4623	22.995	22.9729	22.6227	22.3227	23.6676	22.8963	20.8377	22.806	23.149	22.0446	23.0875	21.3002	22.3794	22.253	22.453	22.1209	22.0145	22.8836	23.224	23.0834	23.1483	23.4419
LGALS3BP	27.9429	25.8756	25.9081	27.8274	28.1653	25.8499	26.129	27.5404	26.8184	27.5014	26.5606	26.3104	27.8532	26.9588	27.6344	25.2923	27.575	26.9111	26.0687	27.8238	27.7047	28.003	26.744	25.7532	27.9911	27.0274	27.3181	26.6856	26.4142	26.8259	26.2982
MFGE8	NA	NA	21.4492	24.9615	20.7708	20.0217	21.157	19.3919	20.3073	21.1362	20.9991	19.1478	21.8139	24.6613	21.3351	20.6946	NA	21.0467	21.7942	24.9216	22.2162	NA	NA	20.2812	20.4197	24.6834	NA	21.1681	24.1713	20.173	20.9175
DSC1	22.8619	21.0937	21.042	19.6453	21.7044	20.3484	NA	NA	20.9081	21.3868	20.5365	20.0332	NA	19.8444	18.9221	21.4218	NA	19.2311	20.6319	NA	NA	NA	19.0735	18.9533	NA	NA	NA	22.6809	21.4586	21.9989	20.9866
SPOCK1	25.3295	24.9268	24.6073	25.3846	25.791	25.7016	25.3522	25.7753	26.139	24.315	25.9175	25.5531	24.9181	25.0313	25.8474	25.0523	24.5871	25.7368	25.2902	25.3037	25.9781	25.4847	25.1907	25.8032	26.2076	25.4957	25.9519	25.0024	25.7061	25.2392	24.603
SIGLEC14	22.2268	21.9073	20.725	21.9467	20.6062	20.3533	21.9604	22.4179	21.9329	NA	20.0095	25.1446	NA	22.1251	NA	21.811	NA	25.3776	21.0187	21.1249	19.7743	20.08	19.0708	20.3659	NA	23.0807	24.7834	20.8741	22.0423	21.852	22.5231
FAM69C	NA	NA	23.0185	22.2237	NA	NA	23.3178	NA	NA	22.8117	18.4684	NA	NA	19.9559	19.8953	NA	NA	NA	19.9011	22.9483	NA	NA	NA	20.2835	NA	NA	NA	21.0581	22.0479	NA	22.9163
LMOD3	NA	21.5062	NA	NA	NA	NA	NA	20.0184	NA	NA	20.6491	22.0668	NA	20.0682	NA	24.9047	NA	20.181	20.6668	NA	NA	19.7264	NA	NA	NA	NA	NA	23.4376	19.1712	22.2433	20.9634
GALNT2	22.6424	26.2604	22.9855	22.9804	20.9896	22.1395	23.0504	22.3184	25.4932	25.13	22.4725	22.662	21.1887	22.8382	25.1485	22.9617	22.2882	22.9788	22.8265	25.2838	21.8545	22.6374	21.5356	21.9114	21.9249	22.649	25.1347	22.3904	22.6393	22.5045	23.2156
GALNT1	20.6216	NA	21.1013	18.7425	20.8132	20.3375	21.3509	20.35	20.959	19.5999	19.3457	20.9912	20.4376	20.1538	20.5112	20.0427	NA	21.4447	18.832	18.9088	18.819	20.3185	NA	19.3261	20.4436	18.9534	19.4774	20.0307	20.8224	20.6229	20.044
BST1	22.2243	22.7832	19.1117	19.479	NA	20.5301	20.6242	20.3543	21.0567	21.1122	NA	20.4829	NA	19.7012	NA	21.3737	23.5626	19.3482	21.9081	20.7201	21.7935	19.5711	NA	19.3413	20.381	NA	NA	21.0087	19.5868	19.9687	NA
ASPH	NA	NA	18.438	20.0902	21.1294	20.4964	20.3229	21.0802	20.8351	20.171	21.188	20.8496	NA	20.3505	20.2557	NA	NA	NA	19.002	20.9366	NA	21.3928	21.1893	21.0076	20.9417	20.9443	21.3139	NA	19.8973	19.288	18.9764
EFEMP1	24.3984	27.6259	28.0733	28.174	28.2183	28.2193	28.3348	27.9429	26.981	28.3407	27.5749	27.509	27.4212	28.281	27.4318	28.0734	28.9648	27.8044	28.5341	28.3755	27.7672	27.6034	28.6592	28.6806	28.0215	28.2339	26.3168	27.97	28.2212	26.1723	28.194
FSTL1	26.264	27.0586	26.5865	26.1764	26.5438	26.7258	26.9289	25.7164	26.3174	26.1788	26.0969	26.3999	26.7274	25.7962	26.1813	26.2039	27.0689	26.066	26.0229	26.0134	26.7753	26.1109	26.0181	27.098	25.9732	26.987	25.9795	25.1465	26.0239	25.6677	26.7266
CNTN1	30.8937	30.7485	30.9439	30.5673	31.169	30.4416	30.8566	31.0217	30.5913	30.4614	30.8514	30.8856	31.3241	30.862	30.4103	30.1763	31.6718	31.0941	30.5611	30.9127	31.2149	30.9959	31.0948	30.455	30.8231	31.0743	30.9736	30.2921	31.1104	30.5988	30.5059
LMAN2	27.1989	26.41	27.701	27.662	25.715	25.9587	27.7384	26.6999	26.0294	27.2439	27.1863	27.1479	26.766	27.5408	26.8472	27.0886	27.2862	26.8543	27.5015	28.1835	26.6601	25.7743	27.3953	27.1033	26.485	27.2554	27.113	26.9273	27.3354	26.8798	27.0899
BAMBI	22.9623	20.845	21.939	22.387	23.1194	21.5543	22.2346	22.2486	22.628	22.4054	22.8501	21.7129	22.4428	22.14	22.6924	22.5125	22.6022	22.1438	21.8553	22.1548	22.0013	22.1745	21.7748	22.1036	22.4265	22.4335	22.9959	22.2074	22.2471	22.5781	22.7898
SEMA3B	21.7739	21.2039	20.3484	21.9663	22.5248	21.6038	20.7242	21.7751	21.6153	22.1082	20.3324	20.488	21.3668	21.8181	21.0697	20.0537	22.4958	21.2144	20.9702	20.865	19.9243	21.5314	21.0585	21.0162	21.9233	21.3729	20.6886	20.2845	21.6721	21.0135	21.77
DNAJC3	NA	NA	NA	NA	NA	20.2054	18.707	19.5216	NA	NA	NA	NA	NA	19.4734	NA	NA	NA	NA	18.4677	19.982	NA	NA	20.6769	20.5364	NA	20.4168	NA	NA	18.675	NA	19.1674
SELENBP1	26.1749	27.0198	25.4714	26.4205	24.4272	22.725	24.6021	27.6186	26.1659	24.6677	27.2793	27.7529	26.8412	25.5943	24.3856	27.3051	26.6973	27.8548	25.2939	26.5217	23.6197	25.706	24.3284	27.1056	24.4604	23.7381	26.1079	27.7167	27.1244	25.7668	26.8332
PTK7	18.6989	NA	18.5956	19.4521	19.6791	NA	18.6414	18.5409	NA	NA	NA	NA	NA	NA	19.0007	19.6399	19.1658	18.7951	NA	NA	19.2419	NA	NA	NA	NA	NA	18.5754	19.4559	18.3282	NA	NA
PTPRS	24.3037	26.7835	24.8111	25.3295	22.1419	22.7695	26.792	26.4472	25.7786	24.7651	26.1285	25.8685	26.6747	23.5478	25.6311	27.1623	23.685	28.1776	26.196	25.2114	25.7162	25.8464	23.0155	24.6654	26.0268	25.5351	27.2677	25.685	24.8952	25.9984	26.5294
MSLN	21.5174	NA	21.3932	21.6524	21.4554	22.536	22.3405	22.1856	21.2379	22.7408	NA	22.5301	NA	22.3924	21.4221	22.2583	NA	21.481	20.0352	22.1084	20.6711	23.0057	22.17	21.1962	19.7563	22.4544	22.6894	22.1689	22.0681	22.7134	21.9502
ADAM9	NA	20.9737	20.9816	19.9428	21.696	NA	20.4317	19.682	NA	20.0838	NA	21.1336	20.8006	18.2921	20.5988	NA	21.4749	21.0717	21.0631	NA	20.7034	20.3352	20.2618	NA	21.9086	NA	20.7772	20.1152	18.5491	NA	NA
LSAMP	29.8962	28.9546	29.4755	29.6281	29.1802	29.4778	29.9466	29.297	29.6288	29.4137	29.7078	29.6567	29.147	29.6386	29.5213	30.0756	29.3216	29.7229	29.0027	29.3958	30.2352	29.4786	29.8022	29.4088	29.8559	29.7458	29.4626	28.8741	29.9451	29.4417	29.4548
ART3	23.7886	24.3245	25.654	23.9454	23.9109	24.5394	24.9882	23.7796	23.6755	25.5455	23.8722	24.0772	23.5178	23.9942	23.9105	23.8822	23.7818	23.4452	25.2293	25.8875	23.8153	23.8214	23.9956	24.2286	23.8061	23.8788	23.9312	24.2673	24.1242	24.6052	25.3794
ASAH1	NA	NA	20.6748	24.1375	23.1503	NA	21.6746	NA	NA	20.4237	20.0224	20.2633	NA	NA	NA	NA	21.5197	21.4069	21.2097	21.2603	22.2321	NA	NA	NA	21.0679	21.2683	NA	NA	17.758	NA	NA
PNOC	21.5014	20.0934	21.1287	21.9676	NA	NA	19.6739	22.5566	21.2225	19.9265	19.3386	21.3021	NA	21.3721	21.1804	NA	NA	20.4634	20.1825	22.1454	20.1723	NA	NA	21.8473	21.246	NA	19.45	20.2678	21.0175	22.4853	21.5137
CAMK2B	22.0557	22.4464	21.5927	21.8545	23.0996	NA	20.4079	21.9565	21.7374	20.4932	21.8185	22.5331	23.521	21.9712	23.713	23.4187	NA	22.9935	21.5178	21.777	22.293	21.7461	19.3047	NA	22.2372	21.9255	20.1969	22.5545	21.6952	22.0315	21.6456
CAMK2G	NA	NA	18.9704	19.802	NA	NA	NA	NA	NA	NA	NA	NA	20.0691	NA	19.8921	20.1345	NA	19.9737	19.1861	NA	NA	NA	NA	NA	20.2781	NA	NA	20.3327	NA	20.7425	20.0334
CAMK2D	20.1337	NA	NA	19.9393	NA	NA	NA	19.7657	19.9069	19.2571	20.4932	20.2136	NA	NA	NA	21.1174	NA	NA	NA	19.5136	NA	20.4239	NA	NA	NA	NA	NA	NA	20.0421	19.9975	19.858
TPBG	20.5828	19.3379	20.0704	20.9122	19.9659	19.9779	19.9395	20.6638	21.0682	20.7284	21.1043	19.7036	21.3829	21.1299	19.743	20.2958	NA	20.4452	NA	23.0367	19.2632	20.5916	NA	20.5548	20.8005	20.3266	19.483	19.741	20.6864	20.3932	20.8484
ITGA7	19.7097	NA	18.8634	18.6581	NA	NA	19.0428	19.254	19.0747	18.7081	19.529	19.1628	NA	NA	NA	19.0935	NA	19.4205	19.3575	NA	NA	18.9296	NA	18.7065	19.5424	19.6955	NA	18.9731	NA	19.416	NA
ALCAM	28.373	25.8749	26.8434	27.5566	26.5246	27.3591	27.6279	27.3955	28.0251	27.8954	27.7008	28.2492	28.1037	27.8919	28.4495	27.967	27.6067	27.829	27.3998	27.4532	27.6851	27.4849	27.3321	26.9852	27.8306	26.9898	27.9053	27.5033	27.6544	28.2725	27.8461
SHROOM2	NA	27.6723	NA	NA	23.7097	NA	NA	NA	22.2978	NA	NA	NA	22.5811	NA	24.3588	18.7728	22.9453	NA	24.2595	NA	22.8456	NA	NA	NA	NA	23.0593	NA	20.5812	NA	22.188	NA
ENPP2	30.8641	30.8781	31.3246	31.7528	32.6576	32.2916	31.0396	30.7	30.6214	31.1577	30.861	31.0134	31.7149	31.3461	31.1906	30.588	32.1887	30.1375	31.0478	31.1073	31.8445	30.8481	31.7843	30.9443	31.0649	33.3776	30.844	30.5004	30.9531	30.0637	31.3022
COTL1	21.6026	23.0884	NA	21.423	22.494	21.6504	21.6601	21.7901	21.6465	21.3645	22.4182	21.8565	20.4798	20.4486	21.984	22.1652	21.5224	21.1642	21.9073	19.9737	21.2142	22.2799	21.8153	22.1061	22.376	22.0383	21.7578	22.0733	21.5929	21.9925	20.1548
NID2	24.6733	23.9968	24.2866	23.5539	24.7773	24.0258	23.2569	23.7463	23.4254	23.7443	23.5851	23.1315	23.0367	23.479	23.2605	23.2809	25.1022	23.3082	23.9071	24.7446	23.5612	24.5545	23.7709	23.5167	24.0845	23.3317	22.984	24.334	23.1686	22.9894	24.2895
LRP8	NA	20.1066	20.8391	18.4297	20.5189	20.5082	20.0733	20.185	18.8164	20.0752	18.9484	20.0465	19.6704	NA	19.0805	19.6196	NA	NA	19.3205	20.8304	NA	19.4445	NA	19.9748	19.5252	NA	NA	19.8214	19.9392	19.8318	19.5525
DAG1	29.0946	29.8822	29.4482	28.5871	29.8074	30.1522	28.7798	28.6246	28.9517	28.6446	29.9097	29.9533	30.262	29.5192	29.0021	30.6427	29.1952	29.477	30.4846	28.7739	30.9919	28.798	30.1238	29.8598	28.931	28.917	29.012	28.6129	28.9188	29.1845	29.7
DSG2	21.5011	21.6092	21.7809	20.9676	21.8802	22.6532	22.1823	21.7004	22.5272	21.5899	21.3254	21.7168	22.5821	20.8074	21.8768	21.1975	23.0173	21.6154	21.886	22.0294	22.4739	22.2054	21.8609	21.0337	21.693	21.9029	22.3195	21.2927	21.6516	21.6924	20.9457
MLEC	21.3466	NA	20.9311	20.4287	NA	21.7858	20.7581	18.3277	19.9165	19.9433	20.9407	19.2753	18.7649	20.2775	NA	19.4607	19.5871	18.9802	20.8273	20.924	NA	20.3389	20.6475	21.5818	19.2948	20.9994	20.5138	20.3739	21.4426	20.354	21.6089
FGL2	NA	25.0777	NA	20.7123	21.3522	25.5196	20.6897	NA	19.3359	20.5122	21.3574	19.5573	NA	20.6741	19.122	NA	NA	NA	NA	20.8923	NA	NA	20.939	NA	20.8756	20.9778	NA	NA	20.8987	NA	20.6858
GAS6	21.6726	21.4405	25.2025	23.5794	22.0136	23.7571	24.1266	24.5803	25.0981	25.248	24.8608	23.6398	22.5458	24.0416	21.6248	22.08	23.5914	22.3624	25.3414	25.1673	22.0028	22.2069	24.1686	25.5977	20.75	23.7755	25.5208	24.0701	24.1008	25.1198	24.1658
WFDC2	25.508	24.8152	24.6221	24.7782	22.4744	25.3738	25.2434	22.5058	24.6675	25.4863	25.3265	25.2382	25.7131	25.1976	25.3742	25.0432	25.3745	24.5468	24.0187	22.6664	21.9114	25.736	25.327	24.9518	25.5036	25.449	25.6613	24.1772	25.3287	25.1271	25.4173
SPARCL1	30.8754	30.7978	30.4327	30.3207	31.595	30.663	29.8962	30.3637	31.3065	30.4667	31.1956	30.5964	30.8611	30.9523	31.1672	30.3963	31.1083	30.4226	30.5666	29.9963	31.283	31.0308	31.1976	30.3244	30.7067	30.555	31.3159	30.388	30.7265	30.3233	30.6183
HABP2	22.4758	26.2416	24.3891	23.2916	23.7642	23.2455	23.3512	24.4271	22.1687	23.4313	22.3462	23.7334	24.2616	22.021	23.7602	23.7293	25.1776	22.4024	23.7425	23.1979	21.9863	24.2683	24.3498	23.2048	23.6379	22.5121	22.865	23.9833	22.7837	23.7762	22.9141
DSC3	22.0738	21.7325	21.6032	NA	22.5013	20.7567	21.2984	22.5023	21.7164	19.4907	22.0571	21.7438	22.0631	20.2037	21.5584	22.4228	22.1199	21.0523	21.042	20.9411	21.5148	21.3231	21.1129	20.2809	NA	21.1155	20.9296	22.2287	20.7746	NA	19.3489
ITIH4	29.8467	30.4808	29.8387	28.4622	28.801	29.8718	29.7246	29.0683	29.1373	29.329	27.5531	28.5381	30.2044	28.4958	28.2748	28.6427	31.142	27.8194	29.9574	26.9037	27.5803	30.0792	30.6042	29.1434	29.4704	28.265	28.9263	29.738	28.1378	28.6226	28.788
GANAB	18.7508	20.1235	20.4987	18.9229	NA	20.7612	20.2579	NA	20.7551	20.9612	20.8996	20.0223	20.7719	21.139	19.8708	20.2063	20.436	21.3054	19.8969	21.5188	21.1545	20.4053	19.8437	19.9447	20.0115	20.9269	21.2373	22.4789	18.7122	NA	20.8784
LTBP1	22.1753	22.6795	22.5788	21.6608	22.8025	21.8916	22.5746	22.5086	22.2485	21.7636	21.8146	22.076	21.3187	21.4916	22.1901	22.3491	21.8895	22.0359	22.3951	22.1089	22.3137	21.9064	21.321	21.9349	22.9591	21.9929	22.4833	21.0908	21.5455	22.7611	22.4248
LTBP2	20.8772	24.0291	23.1317	22.5342	21.5828	22.1405	21.6918	21.8094	22.7684	21.441	22.777	23.1789	21.585	20.0774	20.9862	22.3439	20.9389	22.3138	22.8855	22.1513	21.3024	21.0606	22.2212	22.0505	22.5879	21.7534	20.9481	21.9643	20.7821	22.7353	22.732
CRYM	28.6212	27.1891	19.0692	NA	27.1447	NA	NA	26.1102	26.9128	NA	25.4908	19.3366	NA	18.1354	19.635	26.7587	NA	25.4787	NA	18.8991	28.1857	25.2102	NA	20.2365	NA	NA	27.094	NA	25.1365	26.6768	18.7922
GPNMB	NA	NA	20.5957	NA	NA	NA	20.4015	20.7205	NA	20.6994	NA	20.6062	NA	NA	NA	21.6422	NA	20.3355	20.3484	NA	NA	19.4239	NA	19.9649	NA	NA	NA	20.7377	20.7755	NA	NA
OPCML	26.857	26.2046	25.3935	26.8334	26.7046	25.8701	27.8352	26.5846	26.5717	26.3421	26.7304	28.1758	25.1562	26.8167	26.9324	26.9179	25.9716	26.6118	25.9636	26.8455	25.9737	26.5198	26.2864	26.7431	27.1343	26.1183	26.8998	26.4128	26.5829	26.9574	26.4384
TMEM132D	23.0473	20.915	22.2319	22.9246	20.5165	22.2568	23.0496	22.9183	22.3177	23.1394	22.9382	22.5047	21.5177	23.8036	22.2863	23.0939	20.4386	21.835	22.074	23.2154	22.0447	22.1213	20.9656	23.3264	20.845	22.7798	23.0065	22.6339	23.214	22.6912	23.4755
HEPACAM	NA	NA	19.1156	NA	NA	18.9175	18.8438	20.6677	20.3903	18.843	20.5925	20.0022	NA	20.2535	19.4583	18.8271	NA	20.6532	18.596	18.8489	NA	19.7105	19.2868	19.8736	NA	NA	19.1081	20.1413	NA	20.4558	19.8279
PDIA6	18.6783	NA	NA	18.4227	NA	18.7826	18.6501	18.8002	NA	18.4366	18.8063	18.4622	NA	18.2341	NA	NA	NA	18.5423	NA	18.4656	NA	NA	18.2553	NA	NA	NA	18.7152	18.3894	18.386	19.2008	18.6234
PCOLCE	29.1169	29.0225	29.161	28.7731	28.9195	29.0744	29.2505	29.0842	29.1348	29.1898	28.5803	29.4082	28.7356	29.0523	28.5701	28.7372	29.4339	28.8356	29.1567	28.6514	28.086	28.6181	29.8035	28.4957	28.6259	29.5867	29.016	28.3793	29.247	28.7294	28.2844
PVRL1	24.5253	23.9246	23.8535	23.9	24.0335	24.1608	24.076	24.0303	24.1989	24.0936	23.6669	23.9458	23.8442	24.0789	24.2349	24.2098	23.5671	24.1749	22.0991	23.9473	23.6153	24.0371	23.2374	23.8765	24.0524	23.4615	24.1214	24.0191	24.0734	24.3421	24.0671
PTPRR	NA	NA	20.4615	20.5248	20.1528	20.3568	19.9317	NA	19.972	20.8114	21.554	21.1446	NA	21.0824	20.3138	21.6209	19.6843	21.0172	20.6785	21.1498	20.2753	21.7661	NA	21.007	20.2263	NA	19.3805	21.6429	20.6575	21.5384	20.6022
PTPRK	20.7552	19.6097	20.9206	22.5825	20.4579	21.218	20.8319	21.5831	21.2659	21.0218	21.5896	21.4558	21.3876	22.3835	21.1985	19.2521	19.8602	19.844	21.2874	21.6366	20.7824	19.7114	21.89	21.1692	19.805	20.9699	21.7559	20.2328	21.6502	21.477	19.6233
RCN1	20.473	20.7682	20.5205	20.4704	19.9554	20.5694	20.1022	20.8065	20.7112	19.6696	21.3041	21.4413	21.0362	20.1363	21.3852	18.3783	20.1037	20.3933	18.7885	19.468	21.5442	21.2038	20.3295	18.1927	21.0065	20.0675	19.0246	19.7384	19.9457	20.5359	19.5895
EPHA7	21.671	21.3802	22.8835	23.38	20.884	22.4861	21.1518	23.2639	22.1724	23.1201	22.8282	23.315	20.0876	22.515	23.2977	23.1226	21.1591	23.3082	22.8868	22.2126	21.0398	21.9853	21.7606	22.5616	21.3292	20.9893	22.2698	23.7089	23.5108	23.5625	22.7083
TGFBI	25.0751	27.4022	27.1456	27.0157	25.4737	26.9824	27.1306	26.5235	26.2641	27.3378	25.2248	25.9119	26.2872	26.2942	25.8552	26.7091	27.0569	27.6279	27.3877	27.6641	25.4706	25.2896	27.301	25.4958	25.2003	26.8239	26.3506	26.4487	26.47	26.053	26.5418
EFNB3	19.4616	19.6788	18.7159	21.7415	NA	20.2929	20.0664	20.3408	21.2633	20.6521	21.4863	21.0485	21.8015	21.5427	21.4031	22.1199	NA	21.4009	20.0132	19.6116	19.7555	20.771	19.9072	21.5313	19.6091	NA	20.3549	20.7205	19.5283	21.0982	22.113
CHI3L2	21.6451	21.7284	21.5001	19.7537	20.7075	18.7833	20.6436	20.3309	19.9458	18.8138	NA	20.2985	20.0482	20.3288	19.8034	21.1826	19.3293	20.3634	19.9279	NA	21.2133	19.343	21.1327	20.3732	21.1662	21.6036	21.8439	21.1104	20.8306	20.4596	20.3677
NPTX1	28.1345	29.4053	28.0878	28.7673	28.0692	28.9496	28.7721	28.8459	28.167	28.5946	28.3688	28.6627	30.4247	29.2529	29.2838	29.5087	28.0087	29.7262	28.2854	28.1533	29.5457	28.9489	28.6092	29.1673	28.8075	28.3319	28.0802	28.6271	28.5251	28.8123	28.9983
CST6	22.2187	22.227	22.6174	21.7699	21.7194	22.6755	22.1563	22.6394	22.6125	22.1649	21.8777	22.293	NA	21.6823	21.078	22.5872	22.9159	22.5381	21.8742	21.9198	21.6834	22.1557	22.1441	22.3523	22.4172	21.5899	22.8162	22.8259	22.1317	22.3488	21.7315
NEDD8	18.9195	NA	17.8944	18.6201	NA	NA	NA	NA	NA	NA	NA	19.6846	19.7062	18.9008	NA	20.8945	NA	NA	18.9582	18.762	NA	NA	NA	19.1644	19.6491	NA	NA	21.5818	NA	20.154	NA
ATP6AP1	24.6219	25.5396	25.6647	26.4317	26.8878	25.916	26.453	25.7306	26.8104	25.6485	26.9638	26.0087	26.6168	25.5101	27.324	26.4217	26.8194	25.9722	25.6886	26.6464	26.91	25.8085	27.0421	27.0153	26.9302	26.9511	26.3135	26.0872	25.7806	26.3197	26.5746
IGFBP7	29.0559	29.8365	28.6156	28.5254	30.4541	28.9195	28.4611	28.4613	28.9107	28.3751	28.6474	28.0869	29.6553	27.8976	29.2978	28.4421	29.5398	28.4199	28.2888	28.1508	30.407	29.1221	28.2875	28.1938	29.5944	29.9112	28.9258	28.2582	28.3218	28.3203	28.7264
NTRK3	22.523	21.8921	21.329	21.6161	NA	19.7897	21.5675	20.6982	22.7479	21.291	22.9094	22.1419	22.5937	22.7021	21.8991	22.5817	NA	21.9459	21.8874	21.4123	22.0231	22.3377	20.9199	22.6441	21.5288	22.0709	22.6752	23.1697	21.385	22.5711	21.9762
LAMA4	19.4038	NA	NA	19.607	19.6169	NA	18.9	19.5544	19.1906	NA	19.4235	NA	NA	18.5935	20.5867	NA	20.3955	NA	NA	18.6815	NA	19.725	19.976	NA	19.6603	NA	19.145	NA	NA	NA	19.3159
DPYSL2	NA	NA	NA	19.0809	NA	NA	18.8317	NA	19.8115	NA	19.5815	19.1109	19.0916	18.7879	NA	18.9101	NA	19.223	NA	19.2994	NA	19.7563	NA	NA	NA	19.2792	NA	NA	19.2446	NA	19.0615
CARTPT	21.272	25.7137	21.8735	26.4066	21.5533	20.6178	20.9716	21.0635	21.385	21.6114	21.2937	26.5261	21.9194	20.6743	21.6422	21.6808	21.152	26.0521	21.6978	21.3453	22.5855	20.7368	20.5285	21.1782	21.8722	20.7916	21.4641	23.2269	25.9158	22.2077	25.9154
ECM1	28.7883	29.0732	27.9331	27.8429	27.3707	27.0254	27.7485	28.4265	28.2804	27.7689	27.3415	27.7657	27.2942	27.3591	27.6757	28.8667	29.2772	27.7908	28.1896	27.9309	27.1086	27.8675	28.3154	27.6277	27.4037	28.1728	28.5444	28.6533	27.3542	28.5932	28.2097
NTRK2	24.8585	24.344	24.0844	24.5342	24.9594	24.5058	24.4645	24.6485	24.6259	24.3712	24.6571	24.8314	24.675	24.8602	24.6789	24.5731	24.0832	24.6363	23.9724	24.4784	24.5329	24.4656	24.3736	24.4319	24.5655	24.3956	24.5457	23.8174	24.468	24.7074	24.571
CCL14	22.6631	23.6931	22.6542	21.7414	22.5344	22.3638	21.3076	21.7675	22.1887	22.3248	21.742	21.9869	22.4925	20.0756	21.7652	22.0627	22.0976	21.691	22.232	NA	22.3023	21.8665	21.5014	21.952	22.4577	21.6271	21.5175	21.8927	21.5555	21.4218	22.0392
MOG	23.4881	23.8238	23.4919	23.3284	24.5851	23.0515	22.6841	23.7944	23.5966	22.8263	23.3069	23.0788	23.94	22.9752	24.3195	24.4632	NA	23.9306	23.8282	22.7907	24.1952	22.2755	22.2025	23.0854	24.9748	23.293	23.4602	24.61	22.7537	24.3948	24.571
FSCN1	21.3629	NA	20.309	20.5706	NA	21.4288	20.7855	20.9269	21.1754	20.9062	21.1369	20.628	20.4788	20.2479	NA	20.6885	19.9335	21.3733	21.1746	20.831	NA	22.2691	19.6521	20.7377	20.7777	21.5465	19.5988	21.9689	20.8493	20.4884	21.0486
MIA	23.119	23.6649	23.1819	21.9898	23.0993	22.7321	22.6617	21.5334	22.3428	22.0661	21.8862	21.7977	20.9154	21.4365	NA	21.608	23.1804	22.8698	22.9123	21.911	NA	21.7464	23.7362	22.138	21.9465	21.6282	22.8589	22.1922	21.8055	21.9893	22.3707
MAN2A1	19.1647	NA	20.5763	21.5868	20.7814	20.0679	19.6686	18.9881	20.1289	22.1648	20.7913	19.4574	19.4718	23.0004	NA	NA	19.4808	22.2119	20.4513	19.4115	NA	20.2577	19.3443	21.0667	20.5016	20.7256	20.8269	18.662	20.1407	20.4347	20.8157
PTPRN	23.7652	23.079	23.3752	24.0876	23.3552	22.5112	23.964	24.0389	23.3153	24.5744	24.1882	24.6	22.3955	24.1116	24.0675	24.0633	21.9491	23.6359	23.8072	24.104	23.6465	23.7644	22.5846	23.3877	24.0271	23.9925	23.6905	23.5505	24.3103	23.995	24.1029
TMEM132A	26.4809	27.5779	26.3253	27.9573	26.4767	26.9507	26.7679	27.9744	25.6536	26.2456	26.4323	25.9014	27.2035	27.5557	25.9441	27.1144	24.035	27.579	26.0363	27.5568	28.3776	27.0624	27.5165	26.476	25.7671	26.71	26.0743	26.7846	27.1494	25.846	26.5708
VWC2	NA	NA	19.0111	18.9953	NA	NA	NA	19.6404	19.8905	NA	20.0632	19.7137	NA	NA	18.3552	NA	NA	19.0042	18.2303	NA	NA	NA	NA	20.3346	NA	NA	19.5252	18.3214	NA	NA	NA
CCSMST1	NA	NA	NA	18.9454	NA	19.1393	NA	18.9852	20.6436	19.9843	19.4618	20.3501	NA	19.9207	19.7104	19.1546	NA	NA	NA	19.7727	NA	19.0758	NA	20.0574	19.5246	19.4827	20.3402	NA	20.0666	20.4061	19.2435
SEZ6	24.9675	25.3037	25.8002	26.1125	25.1893	26.0231	26.3556	26.5426	25.6703	26.2914	26.4744	25.3231	26.067	26.4039	26.7324	26.5057	26.779	26.7525	26.2249	26.8817	25.8707	26.5229	26.9321	26.5507	26.5509	26.6178	27.0272	26.9592	26.1215	26.6542	25.5865
FBLN7	20.9606	21.2106	22.2453	21.9988	21.8785	20.0771	20.6107	21.6945	22.1432	21.4367	22.3888	22.545	21.8799	22.5682	21.7795	22.7154	21.2777	22.85	21.2229	22.1188	19.314	21.6349	21.7035	21.9562	21.0541	21.5194	21.7222	23.043	21.5745	21.7383	21.6534
SPRN	21.6099	21.2348	21.1181	21.805	22.2823	21.3392	21.973	21.7574	21.6978	21.8431	21.9784	21.7943	21.7635	21.7415	22.5134	22.2434	21.6256	22.2786	21.3182	21.7724	21.9158	22.5188	22.2814	21.3195	21.7759	21.9806	21.7355	20.8236	21.6943	21.7707	21.8271
C4orf48	25.554	24.216	24.3083	24.6105	25.2955	25.2942	25.148	25.3214	25.3082	25.1173	25.1978	25.4365	24.8079	25.4765	25.1572	25.0889	24.6749	24.8422	24.4727	25.1907	24.9275	25.105	24.377	25.2708	24.6408	25.0265	25.212	25.5252	24.8792	25.213	25.0542
PRRT3	24.3846	23.4567	23.9259	24.2771	24.0764	23.6803	24.4054	23.9837	24.099	24.1533	24.5322	24.1126	24.2168	24.0912	24.7041	24.2901	23.4435	24.3182	24.0347	24.0034	24.7967	24.1776	23.7589	23.8525	24.3496	24.3363	24.2795	24.116	24.2835	24.362	24.105
MIA3	NA	NA	18.92	20.5033	20.4212	19.0238	19.2472	19.8722	20.5826	19.6799	21.0497	21.122	19.918	20.3301	19.7061	NA	NA	18.8075	NA	19.1259	19.1373	19.5717	19.0953	21.1841	19.4318	19.2822	20.1157	NA	19.5447	20.616	20.0608
EPHA10	NA	NA	NA	NA	NA	20.6515	NA	20.9313	20.9272	20.8494	21.4474	23.7207	NA	21.2549	NA	NA	NA	NA	NA	21.054	NA	21.0254	20.702	20.8261	20.6814	NA	21.399	NA	NA	NA	20.537
COLEC12	23.0578	23.7906	22.8163	23.1157	23.9357	23.4414	23.2272	23.6045	23.7078	22.8201	23.5571	23.5381	23.0281	23.1186	22.984	23.2135	22.0272	23.4562	22.8611	22.7936	23.9548	23.1028	22.6486	23.1574	23.8508	23.8472	23.8899	23.7788	22.9512	23.5034	23.6477
ELFN2	NA	NA	NA	18.9057	NA	19.0704	18.9488	19.0506	NA	20.3826	NA	NA	19.5704	19.9778	18.6797	NA	NA	NA	NA	NA	NA	NA	NA	18.9054	NA	NA	18.81	NA	18.8361	19.384	19.1867
KPRP	NA	21.8388	NA	22.5582	22.0219	24.3366	NA	19.0033	NA	NA	NA	NA	18.9515	NA	19.6744	18.7378	NA	NA	18.2797	NA	NA	NA	NA	NA	NA	23.1088	NA	NA	NA	NA	19.1257
GPR158	22.068	21.8727	21.9437	22.0792	22.6491	22.6149	22.1163	22.4697	22.3906	22.0891	22.779	22.4727	21.5201	22.1289	22.5555	21.8189	21.2096	22.2233	22.1173	21.7321	23.0461	22.3856	21.6543	22.1738	22.5592	22.594	22.5315	21.941	22.1883	22.1646	21.6831
CACHD1	22.7824	20.9976	22.4649	22.5056	22.5398	22.4596	22.6776	22.2431	22.2755	22.7754	22.2383	22.1023	22.9715	23.6775	22.2498	22.152	20.9473	22.4914	22.4929	21.105	22.1018	22.2467	21.2578	22.6857	21.2292	21.7632	22.3305	20.0268	22.7763	22.6364	22.3814
KIAA0319	20.7352	19.9455	19.4811	21.3413	NA	NA	19.8565	20.03	21.1797	20.3171	21.1275	22.0759	NA	21.4944	21.2812	20.0612	19.4913	20.8152	20.7453	19.77	20.374	20.0308	19.8245	21.6026	NA	18.1781	19.9308	20.706	20.7788	21.8109	20.5236
METRNL	NA	19.1963	19.9797	18.5384	NA	19.8053	19.7798	20.9653	18.6071	20.444	19.7071	18.6428	18.852	19.7708	NA	19.6004	NA	NA	20.1198	19.322	19.3653	18.6954	19.9519	18.7337	NA	19.0919	NA	19.8693	19.5989	19.6219	19.7829
WSCD1	NA	19.7032	21.0064	19.6805	19.8109	NA	19.6363	19.5682	NA	19.3448	19.9365	19.2868	NA	NA	20.0779	19.3967	NA	19.5733	19.7635	NA	20.0873	19.5407	NA	18.4618	NA	NA	19.4379	19.5666	NA	19.5232	19.3413
VASN	27.5491	23.5695	27.1824	27.557	25.4759	23.7075	25.2919	27.0393	26.6558	27.009	24.5421	24.237	26.7366	27.377	26.3485	23.7482	25.7414	24.4046	24.9385	27.3939	25.6758	23.8388	23.3053	25.3289	26.2193	23.4249	24.9713	24.0193	26.8285	27.1718	27.0984
SFRP4	21.0033	23.459	22.5302	21.8229	25.4662	19.1693	20.4988	21.3332	21.2823	21.3247	21.4199	19.1914	24.7789	20.7277	20.3565	21.561	25.6589	21.8069	22.931	20.2449	22.4679	24.8347	22.9838	23.5601	21.7242	21.5514	20.9931	21.5328	21.2439	21.1256	21.4839
LAIR1	20.8714	21.5485	20.9234	20.1545	NA	20.3596	NA	20.5734	20.7701	20.928	NA	NA	NA	NA	NA	23.969	NA	20.9211	20.6377	NA	20.9523	19.5375	20.3916	20.5019	23.7196	20.5721	NA	20.9781	21.1543	NA	20.4572
FSTL4	20.6461	22.4073	25.2258	24.0588	21.7626	25.637	24.1248	24.5411	24.7161	24.7365	23.8433	24.8535	23.9285	26.3914	24.7588	22.6994	23.1009	24.4058	24.1813	25.6686	23.1787	23.4572	25.3242	26.3184	22.903	23.5906	23.2241	24.1119	25.4442	22.8643	25.3443
RGMB	20.122	25.0009	25.7676	26.519	25.506	25.7521	26.1687	25.8533	25.8882	26.2675	26.2526	26.2357	25.615	26.113	26.0566	25.8486	26.2052	25.8214	25.3627	26.2633	25.3303	26.0532	24.2164	26.0008	26.1128	25.9773	25.3219	25.5915	26.103	26.0287	26.4141
CASC4	20.7567	21.303	20.5173	20.5409	21.3239	20.9903	21.4266	20.8786	20.585	20.4738	21.0176	20.757	20.7126	20.1108	21.37	21.1883	20.5233	20.9696	20.7638	20.6426	NA	21.6857	NA	NA	21.1905	NA	21.1947	21.3068	20.6536	20.9355	20.6279
GALNT18	NA	NA	19.3198	20.0781	NA	19.663	20.0995	19.4217	19.2231	19.9198	19.4468	18.3297	19.1693	20.7225	NA	19.1691	NA	19.6441	NA	NA	NA	20.1009	20.6355	19.7658	NA	20.056	NA	19.8205	20.1121	19.304	20.3691
CSPG4	20.7904	20.7833	21.4416	21.6209	NA	21.6144	21.997	21.5326	20.3566	20.7049	19.3548	18.8926	20.8933	21.8022	20.4903	20.0171	NA	20.1898	21.6804	21.5795	NA	19.7724	20.5453	21.1495	20.7434	NA	21.714	19.9703	21.5647	20.9718	21.5071
CBLN3	NA	19.9581	22.1816	22.0388	NA	22.8768	20.6646	21.8414	20.7617	21.0383	22.4594	20.6883	21.8465	22.7044	22.3305	19.1275	20.112	22.5043	22.4908	22.0954	21.7468	22.6974	23.119	23.0236	22.4774	22.4673	22.2332	21.1497	22.4827	19.464	20.6025
SPINK6	NA	23.0825	22.3281	23.0937	NA	21.482	22.8056	23.3012	NA	22.3041	20.1694	19.0218	NA	22.469	24.2356	21.9047	NA	22.6343	22.8727	21.4986	23.7945	23.8924	21.7389	NA	NA	22.8308	23.0044	22.7937	22.4967	23.0394	21.938
PLXDC2	22.593	19.7926	22.4073	22.9425	20.8183	21.6396	23.6404	23.2171	22.6534	22.6579	23.2564	22.6648	21.7618	22.8027	22.5556	23.4619	22.4777	23.3548	22.8	23.9394	21.0574	21.5224	24.0167	22.9345	20.6679	23.9786	21.2892	23.4389	23.4602	23.5793	22.9701
C16orf89	22.8165	25.8218	27.5114	27.4385	25.2123	26.2575	25.7727	25.8856	25.9807	27.2362	26.4397	25.7671	25.5734	26.85	25.7774	26.0767	27.948	27.0721	27.694	26.544	25.3919	25.6314	28.1379	27.3342	25.7416	26.7871	25.5277	26.1296	26.2711	24.8567	27.2485
PI16	27.7578	28.7499	28.1913	27.5193	27.1187	27.1797	28.0399	27.3662	27.2903	27.041	27.4621	27.2036	26.3407	26.9908	24.8934	27.8423	28.5897	26.646	28.0967	28.2329	26.565	26.7532	28.345	23.9139	27.063	27.2455	25.5771	27.0485	27.618	27.4012	28.1098
SEZ6L2	25.5725	23.5635	25.8623	26.4918	25.0391	25.1522	26.8473	25.8455	26.0135	26.7673	26.131	26.9119	26.4917	27.0807	26.2553	25.4923	24.0415	26.4793	26.5352	26.8146	24.878	25.6351	25.3611	26.4768	24.742	26.8849	25.9081	25.8455	26.7953	25.7516	26.6464
ISLR2	NA	NA	NA	19.9359	NA	19.2895	NA	19.2335	NA	22.5007	19.5594	19.413	NA	19.8217	19.4691	19.6695	NA	19.7194	19.072	18.9913	NA	18.8713	NA	NA	NA	NA	20.1253	18.9742	19.5099	20.0764	19.9996
DLK2	NA	20.0013	19.8525	19.8832	NA	19.9338	19.9496	NA	20.4303	20.0183	21.1541	21.042	NA	20.237	NA	21.1805	NA	20.8335	NA	19.9008	20.5715	NA	19.8877	20.3549	20.4741	NA	NA	20.3457	19.9515	20.2601	19.9219
CD109	NA	21.5211	21.4689	21.0835	19.4627	20.5986	19.9572	19.6492	19.2196	20.9078	NA	18.7391	18.8611	21.7171	17.7842	19.6122	20.5605	NA	19.154	21.0899	NA	19.9572	20.3739	20.5236	19.3372	19.7265	19.2992	20.718	21.0641	20.3257	21.1296
GLDN	22.411	NA	22.099	20.8237	NA	NA	22.4017	19.9065	20.9616	20.8834	21.8754	19.5355	21.8692	20.9937	19.434	NA	22.4263	20.6033	20.8584	21.1936	NA	NA	21.4795	18.959	19.9537	21.4205	21.6826	20.5082	21.9383	19.6847	22.6379
QSOX2	20.4694	NA	21.2422	21.1319	20.3608	20.8815	20.1302	20.4915	20.2308	20.3401	20.7485	20.8008	NA	21.4131	20.7753	NA	21.3243	21.3158	20.9354	21.0371	20.779	20.9826	21.4806	21.9084	21.2617	20.9014	21.006	20.1433	22.7371	20.1266	19.3511
SHISA6	23.2232	23.4348	22.9153	23.004	23.3598	23.263	23.092	23.3037	23.3528	22.7301	23.5447	NA	22.8024	22.3814	23.836	22.8454	21.8368	23.1624	23.1743	22.7095	23.9274	23.719	22.5576	22.8972	23.595	23.2464	23.2467	22.6957	23.2352	23.3282	22.3948
KIAA1549L	21.0232	NA	18.6291	22.9609	19.3271	NA	20.1479	22.581	22.5104	20.1821	21.1704	21.7335	20.8704	22.1846	21.1068	22.7088	NA	22.4887	22.3778	20.5358	21.0771	20.6024	NA	22.3069	22.5949	19.3075	21.9875	22.4854	19.3039	22.7434	22.1469
BTN2A2	21.073	NA	20.2137	20.1736	21.2116	20.7038	20.3167	20.6756	20.926	20.7387	20.8975	20.7865	20.4792	20.4806	21.0294	20.4375	20.4815	20.8407	20.5229	20.7877	21.135	20.8316	20.7707	20.5993	20.8583	20.973	21.0982	20.6872	21.2487	20.8827	20.3636
CHST15	NA	NA	19.649	20.119	NA	NA	18.2353	NA	NA	18.8535	NA	NA	19.6079	19.1757	19.6947	NA	NA	17.7378	NA	NA	NA	20.6915	NA	18.7604	NA	NA	NA	19.5448	18.4506	18.3462	19.668
NEGR1	26.3866	25.7698	25.8666	26.1989	26.3014	26.4528	26.2752	26.3542	26.5058	26.0482	26.7629	26.4812	26.131	26.5609	26.7696	26.3266	26.045	26.3129	25.7742	26.2744	26.0787	26.4028	26.3548	26.4662	26.366	26.4097	26.79	26.0229	26.2278	26.5165	26.2653
MDGA2	20.6587	NA	19.3916	21.0632	NA	17.9658	20.3142	19.8223	19.3989	20.6551	21.175	20.3019	NA	21.4768	NA	NA	20.4042	20.3628	18.7961	20.9119	NA	NA	NA	19.3037	NA	20.6024	20.3431	20.5069	19.7785	20.452	20.6716
FAM19A5	23.729	24.5395	21.4989	22.1369	NA	NA	21.5425	23.8235	NA	22.3863	NA	24.4495	23.6423	22.0716	23.7062	23.8225	NA	24.1939	21.551	21.3889	23.8669	NA	NA	21.9502	23.7753	22.0963	23.6605	23.2842	22.8271	23.1956	22.1215
FAM19A1	NA	NA	NA	21.4565	NA	NA	20.6532	20.8182	NA	18.9222	21.4119	20.9542	21.1002	21.5811	18.6216	NA	NA	NA	NA	19.4602	21.5709	21.2768	NA	NA	NA	NA	NA	21.5654	21.0471	21.513	NA
VMO1	19.0064	19.6467	18.7746	18.5803	NA	NA	18.3677	18.1889	18.4749	18.2742	NA	18.6492	NA	17.6656	NA	19.2353	NA	18.5475	19.0136	17.777	NA	17.9931	NA	NA	NA	NA	NA	18.7566	NA	18.6747	18.5046
PRRT2	22.4634	21.8135	21.5333	21.8867	22.0388	21.9355	21.9487	21.7235	21.7421	21.6982	22.7067	21.7308	20.9101	22.0875	22.4506	21.9436	20.968	21.2401	20.5033	21.1447	22.5313	21.8252	20.9545	21.6693	22.4339	22.1154	22.296	21.1005	21.2428	21.843	21.6794
ABI3BP	21.8571	22.893	22.2488	21.0029	21.3844	21.1036	21.3994	20.7821	21.0894	21.1	21.1974	19.2096	21.1924	18.6594	NA	NA	21.6823	20.6617	21.9262	20.3912	NA	22.9108	21.232	20.364	21.3805	NA	20.3613	22.1486	20.9876	20.4374	22.2927
MEGF8	28.0827	25.7232	28.2676	29.138	27.327	28.3913	29.0247	28.8612	28.5982	28.2641	28.7099	28.3766	28.6158	29.2217	28.9271	28.2971	28.5332	28.2956	27.7941	28.9338	28.2949	28.3927	28.1027	29.3265	27.9664	28.4946	28.2955	27.9514	28.6031	28.1673	28.6724
GALNT7	21.2143	NA	22.146	21.9129	21.0204	20.1284	24.9327	21.1526	21.842	21.512	21.2968	21.5946	NA	19.5022	20.8088	19.0926	20.096	20.1145	25.1144	22.5749	21.2295	20.2089	NA	20.9978	21.1799	19.6605	21.8718	20.6855	21.3065	21.7997	21.9278
GALNT10	18.6514	NA	21.3907	21.9224	NA	NA	22.3954	18.924	18.4971	21.4877	NA	19.0194	NA	20.0815	NA	NA	NA	19.1512	20.6001	21.2074	NA	NA	NA	19.03	NA	NA	NA	NA	20.7561	20.8132	20.2278
C14orf37	NA	NA	19.7337	19.5221	NA	20.2755	19.482	19.9766	19.9407	19.556	19.9166	20.3366	19.3602	19.9972	20.113	19.5316	NA	19.775	19.3964	NA	NA	19.4676	NA	NA	19.9433	NA	19.994	19.2219	19.9488	19.6099	19.5342
OAF	22.1017	23.7332	23.6896	23.3265	23.4422	22.1341	23.2126	22.9248	23.04	23.3266	22.8123	23.5896	22.866	23.0681	23.1772	22.0362	24.2768	23.131	23.1512	21.9884	22.5242	23.4511	23.9203	22.45	23.6787	23.1204	22.3715	23.4665	22.985	21.8271	23.4308
RTN4RL2	24.1632	20.346	22.2921	23.7832	23.568	23.8778	23.2265	23.7459	23.117	23.2213	23.8603	23.5149	23.3927	24.2452	23.3033	23.6715	22.6446	22.1529	22.7845	23.5062	23.1198	23.0748	21.8675	24.0631	22.7197	23.5004	23.2779	22.798	24.0264	23.5027	23.7499
HAPLN4	20.2631	NA	NA	19.7617	NA	NA	NA	19.7645	22.9325	19.6629	19.8011	19.9809	NA	19.2854	NA	22.8428	NA	19.4622	NA	19.5706	NA	23.9288	NA	19.5324	19.7196	NA	20.0068	20.5618	19.5161	19.8365	NA
ITIH5	24.2721	25.7419	24.8273	25.286	24.8694	24.8353	24.6202	25.8002	24.2777	25.0344	23.9423	23.6956	24.5615	24.948	25.3473	25.0137	24.9559	25.1234	26.4327	24.7534	26.1814	24.2757	25.2204	24.9277	24.2735	24.836	24.2657	26.2391	25.4821	24.3665	25.0486
CD163	26.3182	25.6789	24.885	25.9602	26.5024	25.128	25.6789	25.8476	26.2249	25.9918	26.6352	26.21	24.8322	25.9109	26.2831	26.2981	25.8156	25.2497	25.5359	25.4557	25.3262	25.6797	26.2962	24.67	25.9475	26.4323	26.7949	25.2649	26.0622	25.6141	25.2491
LRP11	21.7625	20.7762	21.2982	21.7889	21.117	21.3796	22.5212	21.9111	21.7599	21.1986	21.7009	21.9807	21.3007	22.5318	21.8395	22.2891	21.0593	21.6738	21.7705	21.9168	22.1571	21.8759	21.239	21.5828	22.1807	21.0804	21.2598	20.5079	21.5839	21.636	21.6799
LSR	20.2955	NA	NA	18.6929	21.5096	19.9566	NA	19.809	19.8295	19.5656	20.0149	20.1207	NA	19.4811	20.2572	NA	NA	NA	NA	19.5039	NA	NA	NA	19.7632	NA	NA	20.2344	19.9917	20.199	20.5999	NA
XYLT1	22.0217	NA	21.7125	20.8663	22.217	22.569	21.5381	22.0286	21.6893	21.5093	22.0772	21.5332	21.7524	22.6306	22.2519	22.14	20.7158	22.0093	21.9181	21.364	23.3174	22.4467	21.6693	21.7798	22.3897	22.3614	21.9838	21.2217	22.2438	22.0662	21.9674
TMEM25	NA	NA	NA	20.1946	NA	NA	20.79	22.3087	22.0863	20.0029	23.1871	21.8771	NA	NA	NA	NA	21.3972	21.7407	NA	NA	NA	NA	22.0084	21.5267	NA	NA	NA	NA	19.5868	21.1299	22.3076
WFDC3	23.1896	24.0329	NA	NA	22.6012	23.6998	NA	22.3029	20.4127	NA	NA	20.9726	22.4779	NA	21.6216	20.0422	NA	NA	NA	NA	NA	22.3745	NA	22.7222	21.9149	NA	NA	22.7532	NA	21.7701	20.7721
GALNT13	20.8534	20.1818	22.4204	22.5695	21.6653	22.0044	21.9205	22.2438	22.3402	21.0369	21.8754	22.301	20.5734	21.3844	22.044	21.6096	20.3536	22.5973	22.5854	22.0246	21.7321	22.2276	22.2748	22.4387	22.1378	21.4098	22.306	22.404	21.7577	22.0005	22.1083
PLXDC1	22.2363	20.0798	20.3072	19.768	NA	23.6286	24.9299	21.9247	22.7056	22.4151	24.4703	25.5482	20.2408	25.2977	24.4077	22.7568	22.7642	24.3656	19.7667	22.5921	20.2409	21.1871	21.1681	22.7528	NA	24.5338	24.6304	24.6499	24.901	23.5972	24.2065
AEBP1	22.0915	23.1793	23.9427	23.9603	23.1221	23.182	23.1986	22.425	23.3233	23.5724	21.8576	22.0959	22.4436	22.6325	23.3746	21.4467	25.1601	23.0727	24.407	23.3118	22.8738	23.0449	23.5136	22.8096	23.1213	23.3837	21.7351	22.4397	23.3707	22.5951	23.5994
PLD3	22.1952	21.0762	22.9677	23.3088	23.1153	24.0968	23.0848	24.0287	22.8063	24.5551	22.899	24.1893	23.3696	25.3575	23.242	23.0379	22.7179	23.5671	24.9208	24.7265	22.5472	23.1216	23.0701	24.6847	20.8886	23.2168	21.7231	24.1726	25.2309	22.834	23.7812
SLITRK4	NA	NA	19.4097	21.9245	NA	20.4201	21.9174	20.5359	NA	21.502	NA	22.0834	NA	22.4332	NA	19.2664	19.7276	19.2577	19.0275	19.492	NA	NA	19.4505	22.6043	20.0626	NA	20.8267	18.4261	20.7125	19.2036	20.7881
SULF2	24.2877	25.47	23.9352	24.5576	24.7231	24.0969	23.894	24.1487	24.0043	24.0252	24.4695	24.8495	25.0306	24.4911	23.562	24.4087	23.6326	24.3646	24.6759	23.8034	24.7383	24.1587	24.2952	24.4614	25.2379	24.7374	24.2849	24.5327	24.0384	24.3908	24.7461
CNTN4	22.7535	20.808	24.4358	24.3388	NA	24.1844	22.5406	23.2914	23.6212	22.4299	23.6468	23.0329	21.1299	24.3497	23.2512	23.4739	20.0674	23.2861	23.246	24.7224	22.756	22.8142	23.1568	23.5769	22.2078	22.7241	23.8865	24.2999	23.8394	23.3169	22.7024
FAM20C	NA	19.0288	19.4501	NA	NA	NA	NA	NA	NA	NA	20.5891	18.8086	NA	19.2294	18.7424	19.4162	NA	20.4287	18.4764	NA	20.2144	20.3477	NA	19.2959	NA	20.4695	NA	19.0577	19.6777	18.6971	18.6819
PIANP	24.6684	24.1947	23.5083	24.1916	24.6107	NA	23.9584	24.3702	24.3777	24.3364	24.8029	24.8325	24.2434	24.3051	24.0061	24.5581	NA	NA	23.6702	23.9181	NA	24.1089	23.4152	24.0972	24.2115	24.2521	24.4498	24.1571	24.1496	24.7088	24.2773
OSCAR	19.9942	NA	20.4563	23.6639	20.7483	NA	21.1714	19.6237	20.1527	21.1237	23.9569	24.062	NA	NA	25.0366	24.7764	24.2623	NA	24.8384	20.9006	NA	20.613	NA	NA	20.5524	20.6175	NA	19.5429	19.7255	24.0738	24.1425
HS6ST3	22.3395	NA	21.7966	22.7022	NA	21.9714	21.1893	22.4037	22.5474	21.8409	22.0071	22.3201	20.9085	22.9997	21.4114	22.7113	19.602	22.2591	21.6945	21.8564	NA	20.854	20.9964	22.412	19.0638	20.6122	22.2924	23.1991	21.7224	22.9019	22.6661
CACNA2D3	20.0493	NA	20.5046	21.5851	NA	21.106	21.6775	20.4642	20.6622	21.7431	21.4469	21.9182	18.4524	22.0585	21.1511	21.1441	18.8269	20.567	18.5881	21.5024	NA	19.373	NA	21.0152	17.9518	21.3898	21.3244	20.484	22.1034	21.2058	21.9325
NLGN4X	19.4621	NA	NA	20.3004	NA	21.1244	20.6217	20.8787	20.6393	20.4502	19.2629	19.6439	20.6211	21.2185	20.579	19.8829	20.201	20.8778	NA	19.2814	19.6222	20.853	20.3392	20.6501	20.7197	20.2211	19.5836	22.0225	20.6589	19.7315	20.5177
SHISA5	NA	NA	24.2073	24.4777	NA	NA	23.8155	NA	25.2196	25.1508	NA	NA	24.6465	NA	NA	25.0891	NA	24.1772	23.2679	NA	25.3444	25.4943	NA	NA	25.4212	NA	NA	23.817	24.8757	24.8502	NA
CADM3	27.363	26.8424	26.9216	27.2873	27.3932	27.1316	27.1407	27.3549	27.2387	26.6452	27.4307	27.675	26.8856	27.0578	27.5358	27.0134	27.2035	27.1785	26.776	27.1461	27.4868	27.44	27.5982	27.2796	27.451	27.4443	27.6586	26.6924	27.3134	27.0619	27.1442
NLGN1	NA	NA	19.1506	NA	NA	23.6143	23.5285	19.3245	19.8302	19.1045	19.5092	19.0207	NA	23.3211	20.0963	18.9393	NA	NA	19.3125	19.091	19.48	19.7194	23.9726	23.1789	19.3394	NA	19.5538	NA	19.1742	19.0068	19.4454
LTBP4	22.4793	25.4718	24.2329	23.9961	24.5383	23.8559	24.4551	24.1429	23.4273	23.6562	24.4784	23.9962	23.725	23.8094	23.7309	23.4212	24.4663	24.2565	25.1011	24.13	24.4257	24.2245	24.548	24.3702	25.3143	24.5125	23.7776	23.7071	23.9931	24.9655	24.4936
FAM19A2	20.7073	20.3209	20.857	21.281	NA	20.5935	21.3781	20.3971	20.826	21.9896	21.4571	22.0575	20.7106	21.3168	21.7859	21.4055	NA	20.46	19.7373	20.3301	20.7128	NA	NA	20.4672	20.7881	20.9461	NA	21.5389	21.7553	22.2001	22.4741
CADM2	25.122	24.1082	23.9905	24.396	24.6428	24.4803	24.1175	24.6129	26.3441	24.4442	26.6582	26.5415	24.6368	26.3888	25.0322	26.3316	22.5927	24.5237	25.9105	23.8569	24.8222	24.3099	23.795	24.2411	24.6273	24.4538	26.6495	25.8441	24.5982	24.9468	23.9299
TMEM132C	21.7142	19.4824	22.5593	22.1007	NA	21.5924	22.1351	22.5689	21.8856	22.3715	21.2963	21.8029	21.3579	22.8539	21.8162	22.2288	21.5072	22.9341	21.2516	23.1816	NA	20.9617	21.3761	21.492	19.8283	21.6263	21.3122	22.3565	22.4144	22.5676	23.3615
GALNT16	NA	NA	19.8864	NA	NA	NA	20.2447	21.2304	21.1474	19.8239	19.797	21.0794	20.219	NA	20.7583	20.3781	NA	21.5816	21.2069	20.2992	20.3318	19.4644	NA	21.1139	NA	19.9968	19.555	19.7673	19.221	20.9083	NA
FSTL5	NA	NA	21.4654	20.5627	20.6116	21.7039	20.734	20.1221	18.7718	19.4702	20.0786	19.75	21.3742	21.5613	21.2191	18.7586	NA	21.0872	20.6863	20.6858	21.268	21.2433	21.8454	21.5079	20.3532	NA	19.909	22.1272	22.3241	NA	22.062
IGSF1	NA	20.7359	19.8918	18.8101	NA	20.8503	20.2437	20.4644	NA	20.0666	21.7088	20.895	20.5596	21.0816	20.712	20.5324	NA	21.4973	20.4208	20.7247	20.5341	20.0456	20.9489	20.9615	21.148	21.4525	20.5624	19.7488	20.498	20.8086	20.3518
XXYLT1	22.394	22.596	19.1319	NA	22.5163	24.2788	NA	22.3948	18.3406	NA	NA	21.641	NA	NA	22.0926	21.4831	NA	22.093	20.9548	18.4212	NA	NA	21.3952	23.4387	NA	NA	21.9316	21.4775	20.8975	22.3854	20.3266
GOLM1	25.1852	25.2287	24.6514	24.427	26.0466	25.3493	24.6619	25.5328	25.2318	24.2473	25.1741	24.9976	25.2991	24.6759	25.4976	25.0211	23.8935	24.3595	25.0982	24.6949	25.2846	25.0162	24.2714	24.8528	25.2999	24.918	25.1344	25.4528	24.9475	25.2346	24.4665
PCSK9	NA	NA	20.5425	20.9761	NA	NA	20.6984	20.5268	NA	20.6627	19.1948	NA	NA	NA	NA	18.9584	NA	20.4821	18.5508	NA	NA	21.2101	19.7677	22.2254	20.7252	NA	NA	19.4857	20.9027	NA	NA
TXNDC5	18.046	19.7095	18.8435	NA	NA	19.1166	NA	23.031	22.8518	NA	NA	23.3235	NA	20.5654	NA	19.6342	NA	18.2928	18.9203	18.721	19.305	19.5013	22.8742	20.6311	NA	NA	NA	NA	19.4762	18.555	NA
PLA2G15	20.0617	NA	21.1407	19.685	NA	20.6317	19.2173	20.6746	19.1893	19.4692	19.2076	NA	19.5399	20.9431	20.244	19.5872	20.4204	NA	19.9124	NA	19.5918	19.1192	21.2343	20.803	NA	19.95	20.7415	NA	19.7487	20.5388	21.3768
GALNT6	NA	NA	20.2924	NA	NA	NA	20.8925	18.288	18.7589	19.5203	NA	18.2876	NA	20.6623	NA	NA	NA	NA	NA	21.9595	NA	19.9019	NA	19.4826	19.9641	18.6184	NA	19.358	21.0491	20.4368	20.4167
APOA1BP	21.0171	NA	21.1575	21.6551	21.2737	NA	21.7882	19.6448	21.3888	21.3349	21.8368	20.3134	NA	21.3529	20.7119	21.3896	20.59	21.5448	21.5534	21.419	NA	20.4717	19.4215	21.4742	20.4731	22.0082	21.8801	21.532	21.4672	21.7914	21.6243
LFNG	20.0134	20.8533	21.7859	22.0504	22.1912	22.2258	21.7208	21.0252	21.0525	22.0747	21.7866	20.6466	21.2302	22.0562	21.5559	19.0263	21.5286	20.4564	20.9262	21.6498	21.9342	21.8631	22.2915	22.2489	22.158	21.7932	20.4785	21.3803	21.7438	21.3473	21.7089
MDGA1	NA	NA	20.8524	20.919	NA	20.8223	23.2149	20.3658	21.4884	NA	21.0429	18.4879	19.9387	20.8618	21.3077	NA	20.1921	24.9111	20.2698	20.2812	21.2341	21.1271	19.5043	22.1358	20.9098	19.764	20.954	NA	22.5174	21.2355	21.0139
DNER	24.4607	24.3369	23.8679	23.9053	24.5939	24.2712	23.8744	24.2902	24.2961	23.8683	24.3136	24.0887	24.4803	23.7896	24.5423	24.0812	23.7086	24.2341	23.6918	23.9356	24.6448	24.2539	23.8476	24.0816	24.2099	24.0327	24.2734	23.9576	23.7505	24.4087	22.2247
SEMA6D	22.644	21.4769	22.3832	22.8637	22.6921	22.0348	22.816	22.4014	22.4062	22.4741	22.4016	22.3992	21.5368	22.7332	22.5808	21.8972	21.263	22.5048	22.064	22.4723	21.6114	22.5061	22.5268	22.4088	22.4628	22.2995	22.839	22.3941	21.9843	22.1429	22.2377
CADM4	27.3306	26.9551	26.3775	26.531	27.4362	26.6	26.4852	26.6898	26.7184	26.0352	27.0505	26.9292	26.7633	26.0077	27.2556	26.9337	26.4128	26.9712	26.3112	26.3112	27.169	27.4179	26.5686	26.756	26.9564	26.4267	26.989	27.0545	26.1054	26.893	26.426
PLBD2	19.8555	NA	19.1157	NA	NA	19.8235	18.9218	NA	NA	19.5015	NA	19.0344	19.4685	19.1147	19.5071	NA	NA	19.4503	NA	NA	NA	19.4857	NA	NA	19.7536	19.9401	NA	18.6547	17.9712	NA	NA
MCFD2	24.2736	22.5892	23.5638	24.5594	24.6034	22.3506	22.8654	24.6691	25.1175	25.1467	24.1515	24.069	23.7417	24.723	NA	22.2237	25.5172	21.2145	23.4383	22.8111	21.4378	25.0249	24.877	23.4449	NA	25.5316	24.843	20.6721	24.7641	NA	25.0871
VSTM2A	24.1452	22.5117	22.8547	24.0206	23.9807	22.9852	23.7253	23.2807	23.6927	23.6545	24.4587	23.9101	22.9327	23.7206	23.5099	23.779	20.1783	22.988	22.4945	23.9887	23.2102	23.0723	22.7729	22.9356	23.4159	23.833	24.1451	22.5382	23.791	23.8255	23.6297
CD99L2	24.3865	23.8128	24.2639	24.3885	24.5332	24.2756	24.1046	24.1604	24.5461	24.9721	25.0681	24.9022	23.5572	24.3226	24.8443	24.0173	24.2215	23.8118	24.3184	24.2729	24.3033	24.1639	23.7825	24.6896	24.3839	24.5896	23.9615	24.2344	24.1879	24.0362	25.0214
HAVCR2	22.2195	22.847	21.5787	20.7699	NA	22.2205	22.4981	21.6559	22.4602	22.7516	24.2886	22.0114	21.9252	22.6786	22.3615	22.6466	24.7356	22.1942	21.9054	22.198	22.2471	21.7232	21.8606	21.9812	22.2081	21.7822	22.4606	21.1862	21.9736	22.7808	22.3613
SNED1	20.1505	NA	22.5074	20.4859	21.5843	20.1487	21.5853	21.5358	NA	21.4476	21.8352	21.0203	20.0296	21.8724	21.1092	21.841	21.8453	21.7644	22.5478	21.5086	NA	22.0858	20.7217	21.6938	20.9286	NA	19.9126	21.9772	22.0937	20.196	21.3205
WFIKKN2	24.9795	25.6322	25.6636	25.6889	25.6846	25.4695	24.9624	25.3578	25.943	24.7323	25.3586	25.4089	25.4793	24.7963	25.6721	26.1439	26.3413	25.6324	25.6983	25.891	25.9261	25.5245	25.2246	26.4267	25.3787	24.7902	25.5613	26.1608	25.0994	25.6598	24.9536
CEMIP	NA	19.864	21.9474	21.3877	NA	19.3828	NA	19.2462	19.1903	20.4002	19.8385	18.3423	NA	20.5198	19.5254	21.1658	19.8355	20.6345	21.8321	20.971	19.6039	18.6326	20.8687	20.5903	NA	NA	NA	21.6373	20.142	NA	20.7523
CANT1	23.9848	20.8698	22.9155	23.1472	22.6861	23.6368	23.374	23.7317	23.9326	23.4342	23.4474	21.8716	23.9277	23.4378	25.021	22.6853	20.7553	23.1214	23.312	23.165	22.3594	22.544	21.586	23.2175	23.0009	23.4241	23.5646	23.5242	23.6786	25.3117	23.9332
SELM	23.8872	21.9376	24.6122	23.5642	21.8631	NA	21.2251	23.0212	24.1215	21.0306	22.7254	24.1125	23.2291	22.8974	23.5708	21.4413	23.2514	23.8242	23.0688	23.065	21.809	23.316	NA	21.3948	NA	21.122	21.9204	23.1657	23.2298	24.285	20.7652
IGFBPL1	NA	20.1308	22.6949	19.2971	NA	NA	NA	19.3977	NA	NA	18.9442	19.1065	NA	21.6646	NA	17.8687	NA	NA	19.4417	19.1294	NA	21.5791	NA	NA	NA	NA	NA	NA	19.6665	20.4144	NA
SCG3	28.0063	29.4012	29.4845	29.5746	29.2012	28.7888	29.8211	29.8618	29.2348	29.5769	29.3557	30.0666	29.6839	29.7231	29.8291	30.0001	29.8479	29.7137	30.0342	29.6028	29.7087	29.4236	29.602	29.9193	29.716	29.7375	29.0769	29.6751	29.3473	29.3614	29.5791
SORCS1	21.3637	20.952	22.0187	22.4877	21.0717	21.3836	22.168	21.3709	21.4649	21.5739	22.0237	21.9533	21.2827	26.3265	21.1491	20.6842	22.1663	21.363	21.8059	25.4352	20.8165	20.3399	21.4395	22.0443	21.0862	22.1016	21.5247	20.7237	25.019	NA	22.8494
CNTNAP5	NA	NA	NA	19.6963	NA	19.1257	17.8725	18.3006	NA	18.5382	NA	19.7468	NA	19.4922	20.3437	NA	NA	NA	19.1347	19.54	NA	NA	19.4346	19.6066	NA	NA	NA	20.357	19.3226	NA	NA
ROBO4	NA	NA	NA	19.7654	NA	NA	NA	NA	NA	18.5834	NA	18.9958	NA	19.1932	NA	19.7329	NA	18.7084	NA	19.2376	NA	NA	NA	NA	NA	19.2119	19.9103	20.3971	NA	19.1135	19.3114
POMGNT1	24.6765	23.9648	24.6215	25.1632	23.4093	24.8581	25.3757	24.7422	24.5738	25.3924	25.1534	24.6144	24.0156	25.1465	24.2573	23.4768	23.6366	25.0575	25.4214	26.0867	23.7384	24.0542	24.3178	25.5764	24.7475	24.2058	25.2041	25.0148	25.4261	25.1462	25.1569
SMPDL3B	20.7893	20.9632	20.6025	20.1831	NA	20.9497	21.1538	20.4601	20.5316	19.8486	20.1169	20.924	20.4045	20.6255	21.2032	21.1637	20.6021	20.7711	21.4766	20.0298	21.1736	20.9131	21.1415	20.4718	20.9608	20.6726	20.3694	18.9138	21.4197	20.8456	19.2781
FAM3C	28.7941	27.7544	28.8002	29.0474	28.2848	28.3485	29.2692	28.6628	28.7722	28.9046	29.0546	29.3064	28.0742	28.7515	28.7123	29.0823	28.1962	28.6558	28.6085	29.3067	28.079	28.7126	28.9226	28.673	28.6705	29.0504	28.8954	28.4449	28.7434	28.6515	28.9279
SPOCK2	23.4267	23.5509	23.2952	24.6066	24.0133	23.7762	23.4269	23.5656	23.6072	22.155	25.168	24.351	24.0615	23.7317	25.932	24.3261	21.7752	24.4281	22.068	23.0822	25.3034	22.6505	24.5501	23.9077	23.7676	23.8486	23.5162	23.9052	23.9011	24.2965	23.8481
SORL1	NA	20.5838	19.8293	19.8138	20.4579	NA	NA	NA	NA	NA	17.667	20.1864	20.1902	19.3764	NA	19.006	NA	19.3846	20.396	19.5214	20.1613	19.9985	NA	19.5035	20.1613	NA	19.1996	20.2895	NA	19.1617	19.8919
HTRA1	21.7512	22.5793	21.9793	22.9378	23.0403	23.0687	22.9904	22.7798	22.5964	21.7916	22.9019	22.4095	21.9867	22.5223	22.3874	21.6856	22.8734	21.0827	22.2189	22.6906	22.3293	23.0882	22.3865	23.1672	21.7782	23.1935	20.8233	23.237	21.988	23.0635	22.2407
TNR	22.1449	21.9618	22.9028	23.4628	22.5527	22.9632	23.333	23.893	22.7939	22.5257	23.12	23.4623	23.696	24.2437	22.8866	22.7955	21.5515	23.8882	23.8101	23.1095	23.7056	23.6613	25.4978	23.9492	23.4707	24.0697	23.2577	21.6801	23.4677	23.6283	23.5711
FRZB	22.6425	23.466	23.3142	22.9887	22.9356	22.8634	23.1147	23.2565	22.692	22.7466	22.3617	22.6631	23.2329	22.1572	22.7411	23.4435	23.7621	23.5649	23.2056	22.3515	23.3643	23.1869	23.3095	22.2879	23.4992	22.5461	22.3672	23.8216	22.661	22.888	22.9613
GGH	24.6166	25.6358	23.6978	25.2462	24.1445	25.0318	22.5937	22.8913	25.1623	25.0817	24.7939	25.4382	23.2385	25.3004	24.1648	24.5372	26.0954	23.9215	24.3341	25.7645	25.5571	25.4803	25.643	25.0672	25.3476	25.5538	25.0246	21.7636	23.9963	22.2555	25.426
NRCAM	30.5747	29.2478	29.8303	30.4445	29.8225	29.9776	30.4642	30.3926	30.2942	30.2188	29.9663	30.9499	29.6009	30.598	30.3813	30.4267	29.6787	30.1101	29.9249	30.4188	30.1247	29.9253	29.6192	30.6427	29.8498	30.3622	30.0287	29.9833	30.2087	30.3966	30.3024
SEMA4D	20.1784	NA	20.589	19.5999	21.4436	22.3009	22.743	20.5533	20.6472	20.8122	20.4929	20.1516	NA	22.2071	20.1556	19.9772	NA	20.6106	19.6918	19.8862	20.5125	19.915	21.1895	19.5694	20.1141	NA	21.2348	19.5489	19.9038	20.8481	22.1526
NEO1	28.5331	27.0699	27.4942	28.1061	28.3107	28.3183	28.0427	28.5806	28.4608	27.9981	27.9984	28.5781	28.1159	28.1104	27.9076	28.4795	28.1853	28.2728	27.5373	28.2698	28.0523	28.4194	28.1031	27.9061	27.8158	27.8579	28.4816	27.8352	27.563	28.2874	27.9091
KLK6	31.4759	30.9551	30.5977	30.822	31.4684	30.9771	30.8108	31.1743	31.196	30.6001	30.895	30.8672	29.1503	30.7867	31.4298	31.1547	31.2466	30.9587	31.0797	30.4854	31.4698	30.8635	30.866	31.0159	31.4532	29.0217	29.3184	30.8415	30.8003	31.4439	30.8903
GLG1	21.52	20.1018	20.6284	21.9295	22.2707	21.7505	21.0862	21.5683	20.8212	21.4345	22.3808	21.3817	20.1856	22.0033	22.0603	22.1839	21.6554	22.0114	21.6106	22.1139	21.5632	22.0229	20.4073	20.0556	21.7538	21.4063	22.142	20.8593	20.5103	22.166	21.1069
SLC5A5	18.8409	19.5705	NA	18.5141	20.6167	20.4425	NA	NA	NA	NA	NA	15.4169	20.7585	18.8887	NA	NA	19.8827	17.9779	NA	18.6082	NA	19.2714	NA	18.4694	18.9998	20.7703	NA	NA	18.5597	19.0557	18.2986
PTPRN2	27.2095	25.107	25.1391	26.6601	26.0501	25.2017	26.723	23.8477	26.147	25.7511	26.8217	27.1084	22.9806	25.9332	25.1771	25.4117	26.5466	26.2405	23.0735	26.8341	23.8647	26.6183	26.723	26.4772	24.3077	25.9605	25.8429	25.6026	25.9117	26.2248	26.3726
PRG4	NA	21.6626	25.3567	22.9646	22.3689	20.4792	22.762	21.9291	21.3505	21.8941	20.5639	NA	20.3587	20.2991	NA	19.82	26.1478	24.4574	25.0615	19.7525	21.8385	22.0915	23.3475	22.0507	21.9993	21.3923	21.4416	19.6382	21.3697	20.3642	19.4714
TNFRSF14	20.5901	NA	NA	19.7843	NA	NA	19.0313	19.8378	19.682	NA	20.1353	19.4487	NA	NA	NA	NA	NA	19.272	NA	NA	NA	NA	NA	19.7824	19.9562	NA	20.2319	NA	19.3689	19.9514	19.7522
RNASE6	25.9231	27.0744	26.0196	26.414	24.5986	23.8409	24.5708	25.6711	23.7231	23.5775	23.8869	23.5418	26.0594	23.6575	23.9371	26.2761	24.1133	26.464	23.7107	24.5708	24.0867	25.4923	27.0398	23.5241	26.5469	23.4697	23.9562	26.122	26.499	26.7862	23.4458
MYDGF	21.7189	21.2213	21.5195	22.3798	NA	20.7468	21.3491	21.3554	21.7001	21.251	21.7558	21.6335	NA	NA	22.0203	22.3443	NA	21.5353	NA	21.2251	NA	21.2771	NA	NA	21.6522	20.9028	21.9129	21.2441	21.7595	NA	20.8291
IGSF8	25.7553	26.1956	25.6942	25.7882	26.7128	26.4593	26.2235	27.0953	26.9004	26.4144	26.7625	26.5685	25.9034	25.5735	26.2192	26.1657	25.7373	27.0174	25.8661	26.7035	25.9551	26.8465	26.1367	26.0301	27.2762	25.6407	26.6655	26.0947	25.6322	27.0237	26.1201
RELT	20.1355	NA	20.2876	NA	20.4947	NA	19.9555	19.4285	22.1604	NA	21.7369	20.3412	NA	19.1065	21.8904	22.0418	19.4458	NA	NA	20.5329	21.8234	19.9315	19.1604	19.2861	21.8388	19.481	20.0605	NA	19.6554	19.855	NA
ESAM	24.2434	20.5396	19.6913	23.417	NA	NA	20.4886	20.6315	19.8022	18.9615	22.3815	24.1689	NA	23.1679	NA	23.5261	NA	22.8847	19.8809	NA	22.7895	NA	NA	23.0123	NA	NA	23.1402	NA	22.6658	23.1669	22.9785
RGMA	23.8535	21.5483	23.3499	24.4432	24.1078	23.1738	23.1333	22.8474	23.2154	23.9212	24.5922	24.0179	23.076	24.3275	24.1345	22.5404	22.6033	23.2691	22.9306	23.1661	23.3211	22.6384	23.6229	23.0625	24.0586	23.6676	24.1932	24.3917	23.0884	23.7784	23.7537
PLD4	19.6483	21.2517	22.2531	19.7859	21.685	21.453	20.5609	21.6029	22.6178	21.0537	21.3091	19.1071	19.7379	22.4807	NA	NA	NA	21.6232	20.7424	21.2391	20.944	23.5125	20.8718	21.5776	20.5115	NA	20.6591	21.9917	23.2533	20.7676	22.3858
LINGO1	23.1021	21.6547	20.5265	24.5089	22.8669	23.9812	22.4891	23.4493	23.5286	22.3692	23.7878	22.962	24.2725	25.9082	23.9249	23.0066	22.4332	23.6851	20.3612	23.6016	23.4458	23.5546	20.9641	23.2401	23.3022	23.574	22.9576	21.2831	22.9176	23.4522	24.7134
PIK3IP1	27.4617	26.9921	26.6301	26.9932	27.7915	27.0679	26.7759	27.339	27.026	26.8279	27.6454	27.3114	26.7099	26.6168	27.2212	26.9658	26.4392	27.1922	27.2493	26.809	27.6928	26.7857	26.5165	26.8754	27.2164	27.5858	27.1884	26.9926	26.9405	27.0002	26.9901
BCAN	29.5051	29.1523	28.4623	27.8405	29.5929	29.3199	28.846	28.9966	29.6442	29.0244	29.2991	29.5052	29.5161	29.1965	29.7792	29.142	29.4212	29.2285	28.0502	28.5772	29.4299	29.409	28.9638	28.7819	29.2111	28.7141	29.2315	29.1996	28.9781	29.3976	28.8268
CRELD1	20.6903	20.3359	20.3916	21.6692	20.5746	20.0022	20.4126	19.84	20.7283	20.306	20.2698	20.6024	18.9845	19.7226	22.1802	18.8361	NA	20.7503	NA	20.215	NA	20.163	20.0177	19.7649	20.6445	NA	20.5141	21.3261	19.926	21.4049	20.4085
IGSF21	22.4441	23.3436	22.9051	22.9404	22.868	23.161	23.2236	23.234	23.4226	23.0172	23.6345	23.6485	23.069	23.5984	23.5821	23.536	22.2372	23.5351	23.0241	23.3596	23.1945	23.2379	22.8058	23.3708	22.9521	23.1558	23.348	24.2046	23.1821	23.4677	23.0131
CPB2	24.5647	25.1992	26.8231	22.4751	23.7781	23.8346	23.1541	23.7902	24.5993	23.7946	22.1972	26.2747	24.8553	22.7011	23.0449	23.384	27.0256	23.5297	24.1422	25.7092	22.1003	26.0546	27.3563	25.3541	23.038	23.2979	24.0949	24.4796	23.0021	22.8274	25.9053
ST6GAL2	22.0871	22.3195	NA	22.1017	22.4603	NA	21.8422	22.6042	21.9361	21.5098	22.4652	22.8992	22.7577	22.916	21.6035	NA	NA	21.9118	22.0053	22.2847	22.8282	22.0203	21.5041	22.4072	22.6389	22.1769	21.7527	NA	20.4942	22.2955	21.8039
MEGF10	19.7781	20.8005	21.4472	22.0641	21.4835	22.5583	22.5756	21.1166	21.0964	21.7797	21.0433	23.2504	20.9623	22.9505	22.8819	22.764	19.2021	21.4965	22.7513	22.5545	21.4161	20.039	21.3038	20.4667	22.8057	NA	19.7709	20.3053	20.2461	21.2421	22.4589
CNDP1	30.8768	30.3584	31.4788	31.4405	30.3897	31.0347	32.2016	30.4218	30.8729	31.6296	30.2896	31.2954	30.8707	31.5112	30.4707	30.8546	31.2487	30.5155	31.2472	32.0344	30.396	29.8038	31.5616	31.5723	30.7583	31.4024	30.6781	30.1362	31.7797	31.2493	31.8908
PRAP1	21.2878	24.0971	23.3689	24.2303	24.5696	22.8038	21.1263	22.6857	22.2288	NA	22.9788	22.7349	23.8009	21.0742	22.8101	22.2659	NA	23.3264	23.5436	22.9339	24.381	23.0992	NA	21.2072	23.9197	21.5668	22.7552	20.9821	22.6018	22.4657	24.2088
PGLYRP2	30.1573	30.4031	29.6092	28.3028	28.4052	28.6489	28.9475	29.3643	28.6339	28.9447	27.7279	29.4035	30.5854	28.1246	27.1916	29.0884	30.2335	29.0129	30.0017	28.2544	25.8288	29.3424	29.4726	29.033	28.6227	27.9112	28.6416	29.1643	28.6286	28.4569	28.762
SLITRK1	24.3564	25.8374	23.6763	24.7591	23.8559	25.817	24.165	26.4095	24.833	26.6799	25.1895	26.4156	25.6813	26.4666	24.6153	27.0863	21.8693	26.8244	23.7089	25.1142	23.6616	23.3142	22.5376	26.3856	23.3097	25.3401	25.5762	24.2227	24.8161	24.2208	26.612
PEBP4	26.4634	27.27	27.2905	26.7553	26.9955	25.5346	27.4774	27.1636	26.2905	27.0955	27.5139	26.4061	26.9537	26.9328	26.4851	27.2177	26.711	26.8596	27.1196	27.3467	26.8712	27.132	26.9398	26.8068	26.6167	27.1176	27.066	26.861	25.205	27.126	25.9346
NELL2	30.1575	28.7678	28.9908	29.8541	29.5784	29.7217	29.7002	29.4502	29.5746	29.5684	29.698	29.7838	29.492	30.1694	29.5765	28.5798	29.1665	29.1654	29.2202	29.8286	29.3691	28.1772	29.255	29.834	29.2893	29.6035	29.5432	29.2557	29.8409	29.6594	29.8655
PARK7	22.9964	22.8946	23.0518	23.3942	22.9851	21.8603	23.1587	23.3357	22.0626	23.146	22.6407	23.2896	21.3233	22.2384	23.4448	23.2637	21.7406	23.3112	22.9367	23.558	22.3381	23.5809	22.5867	22.4521	22.7893	22.0961	21.5456	23.8908	22.3378	23.5756	22.6431
NEU1	NA	NA	NA	19.6947	21.0472	NA	NA	19.8453	NA	NA	20.2012	NA	NA	NA	NA	NA	19.7903	NA	19.1403	NA	20.767	18.7244	NA	NA	20.3465	NA	NA	NA	20.2431	NA	18.982
SORT1	NA	20.3041	21.1607	21.8872	NA	21.682	19.0988	20.9555	22.1264	20.2135	22.1097	22.1623	21.486	21.5253	21.0783	22.483	22.0903	21.108	22.3007	21.3606	20.3005	20.1481	22.1794	22.0153	21.849	22.2412	21.6044	21.9027	20.3626	22.4446	21.7149
LGMN	19.1531	NA	20.9419	19.6775	NA	20.6456	NA	NA	20.0311	NA	19.9843	NA	NA	19.4015	18.9606	20.2995	21.3445	NA	NA	17.9401	20.8102	NA	NA	NA	NA	21.4635	NA	NA	20.2172	NA	21.6369
SERPINI1	26.3184	25.9499	25.1418	26.1947	25.3087	26.2688	26.0904	25.3763	26.497	25.973	24.4379	26.6113	25.5545	26.6187	25.2422	25.77	22.5314	26.4673	25.678	25.7921	25.8695	25.7058	24.9633	25.069	24.4158	26.422	25.5726	25.2233	25.2837	25.8623	26.3284
CGREF1	24.7646	24.0125	24.3924	24.9021	25.2848	24.3268	24.0651	24.9731	24.1511	24.6599	25.4341	25.09	24.4882	24.8645	25.3905	24.6732	23.7089	24.8757	24.4274	24.7348	24.8243	24.8637	24.3514	24.5413	25.0586	25.2951	24.8419	24.6798	24.7619	25.2536	24.795
COL12A1	19.6205	NA	19.2434	19.209	20.0773	21.2045	19.0577	19.1397	18.8159	19.3689	18.6287	NA	19.8949	18.841	18.9059	18.2692	19.7052	NA	20.5574	20.2143	19.5418	20.047	21.4144	20.4255	NA	19.5854	NA	NA	19.5074	NA	20.4312
OLFM1	22.5544	22.0223	22.3268	22.4524	21.717	NA	20.9041	22.3347	22.2337	21.9597	21.4688	22.1956	21.9471	22.1612	23.0004	22.2668	NA	21.5856	22.123	22.6571	21.7098	22.2881	NA	21.7194	21.9194	21.1374	21.2558	23.0065	21.8566	22.0628	22.4468
RARRES2	24.7804	26.0498	24.6568	25.0652	25.6759	25.2987	24.3357	25.2086	25.0557	24.9115	24.6459	24.5684	25.3773	24.4972	25.4254	24.8661	26.0165	24.8667	25.2265	24.1729	25.7551	25.4546	25.3201	25.1247	25.1676	25.2469	24.6493	26.1468	24.6626	24.544	25.5029
MYOC	NA	NA	19.0732	18.8231	NA	19.0588	NA	NA	20.2072	20.4694	NA	19.3949	NA	NA	NA	20.3096	NA	NA	21.758	NA	NA	19.2357	NA	NA	NA	NA	NA	NA	19.7364	18.739	20.1558
OMD	NA	27.138	27.3493	28.0225	24.714	27.3103	26.617	23.5062	26.2238	26.8521	26.1048	26.2014	27.3515	27.5922	25.7677	27.1374	27.0405	27.8942	27.0169	26.9962	26.6879	25.8521	27.7485	26.2931	22.2355	26.7182	26.2687	25.1519	26.9047	25.587	27.8022
SPOCK3	22.4834	23.2707	23.4317	24.4485	24.0571	23.6835	22.8822	23.8082	23.8183	23.3406	23.6478	23.7677	22.8047	23.3982	23.5124	22.8621	24.2534	22.5978	22.7225	23.5604	23.904	23.721	23.7008	23.3371	24.0838	23.4775	23.2994	23.1116	23.5807	22.5742	23.7856
CLSTN3	25.7536	23.5739	23.7254	23.9627	25.1144	24.6361	24.0382	25.1025	26.4566	25.7219	24.0256	24.8564	24.6815	24.9394	26.3163	23.8345	24.1723	24.0123	23.8026	23.8398	24.585	25.049	24.9244	24.8631	24.2334	25.0646	24.8504	23.5427	24.8591	24.0139	25.5515
TXNDC17	NA	19.9718	NA	19.2115	NA	19.6186	NA	19.3079	20.391	18.6695	20.6433	20.5085	NA	19.2382	20.058	20.6873	NA	20.3369	19.4112	19.3869	NA	19.4588	NA	NA	19.9944	NA	20.0045	21.7787	20.2075	20.4471	20.3408
MXRA8	20.3334	21.9319	21.9005	20.3292	20.4826	20.7972	19.7791	20.7525	21.448	20.6109	19.5073	20.6779	19.9581	20.1904	19.7839	21.8086	NA	21.427	20.7801	20.5701	19.9443	19.5108	19.672	21.0615	NA	20.6294	20.3618	22.4911	20.7458	19.9373	20.6008
SDF4	22.5685	23.0396	25.3223	25.3234	23.4522	25.9916	25.4436	25.2601	22.9685	25.3425	23.0872	25.5761	22.7748	25.0783	22.7328	25.8923	22.8679	25.882	22.5969	24.1165	23.6439	23.0522	22.4709	26.7325	24.3722	24.8879	24.9064	24.593	26.0639	22.4305	24.9179
RTBDN	NA	19.8432	18.2127	20.9434	NA	NA	19.8352	20.1576	NA	20.3129	19.2582	19.778	20.5826	18.592	18.5064	20.3595	NA	20.0713	NA	20.0775	20.4798	21.4388	NA	NA	20.3754	NA	NA	21.3502	NA	20.3172	18.3522
FUCA2	NA	21.411	25.4387	24.9955	22.6884	22.6828	20.8525	22.0237	21.4411	25.3003	NA	19.6803	23.4084	21.6455	21.9364	22.5241	26.097	21.5408	23.9109	24.1564	NA	20.0822	21.4361	23.9922	23.7167	23.5908	23.3409	23.3138	NA	NA	23.4112
CHRDL1	21.1546	21.5391	22.6969	20.7993	NA	22.6407	22.6171	21.7116	21.8668	20.9346	21.7291	21.3629	21.4141	21.6909	23.0864	21.5773	NA	22.5609	22.5245	21.546	21.9972	22.2661	22.1752	21.4228	22.612	21.8238	21.4027	21.8451	21.6161	21.4376	21.3082
ABHD14A	NA	NA	NA	19.2549	NA	NA	18.8238	NA	NA	NA	19.439	24.6907	NA	19.59	19.2982	NA	NA	24.486	18.8993	19.6895	NA	NA	25.5126	24.342	NA	NA	NA	18.071	18.912	NA	NA
MENT	NA	19.6383	NA	NA	NA	NA	19.244	NA	19.6955	NA	19.1194	NA	19.3599	NA	NA	19.6297	NA	19.8986	19.4772	NA	20.0726	NA	NA	19.5984	NA	NA	NA	19.9845	NA	NA	NA
FAIM2	22.6916	22.2323	22.3326	22.5949	NA	19.7059	22.3614	22.9696	22.3104	21.4484	23.4417	23.1593	21.5843	21.2941	20.9047	23.1304	NA	22.8987	18.2427	21.0751	22.7186	20.7301	21.7959	20.2582	NA	22.83	23.0804	NA	22.9407	23.5348	21.6147
JAM3	22.1641	20.9906	21.5587	21.4858	22.6484	NA	21.353	21.6849	22.0643	21.347	21.9602	22.1097	20.9664	21.1208	21.2867	20.5856	NA	NA	21.3879	20.3469	21.664	21.4199	NA	21.3475	21.7385	20.6353	22.0843	21.3261	18.5046	22.5654	21.8609
C1QTNF4	19.6908	NA	21.2698	21.3598	25.2477	20.861	19.5029	NA	20.9809	20.3565	20.1645	20.2708	20.9454	21.337	20.8107	20.9921	NA	19.2112	NA	21.0981	20.8271	20.5881	NA	21.3576	20.6661	20.6285	19.2781	20.7716	21.2232	21.5347	19.2414
C1QTNF3	23.5331	NA	24.8352	25.6288	NA	25.7535	24.8683	25.6096	24.6597	24.2442	24.6032	20.3553	25.8486	24.7745	25.19	18.388	NA	24.133	25.0434	25.3592	25.8054	24.9941	27.1269	24.6933	NA	24.9658	25.3646	24.2195	26.2466	24.3715	24.4811
CADM1	28.2909	25.8961	28.1798	28.8602	28.2467	27.9603	29.0703	28.2997	28.5365	27.9293	28.7483	28.5618	28.4799	28.6225	28.7951	28.5386	28.7692	28.8785	28.1942	28.6583	29.5276	28.8231	29.1905	27.6832	28.6226	28.5966	28.6865	28.4633	28.3502	28.1921	27.9329
SEZ6L	27.7215	24.3057	25.42	27.9175	24.5125	27.8725	25.0905	26.0864	25.453	25.1041	25.8302	26.7177	25.3582	26.5051	26.1858	28.3048	24.8057	28.281	27.8386	25.5824	24.5183	25.0799	27.4934	25.5198	24.089	25.22	26.2843	27.434	25.5312	25.5286	25.3678
TBC1D2	NA	23.527	24.0343	NA	NA	NA	NA	23.0306	NA	23.4238	NA	NA	23.4958	NA	NA	23.8676	NA	NA	24.2382	22.6835	NA	24.1505	NA	NA	23.098	NA	22.4289	24.6968	NA	23.1223	23.3312
ABCA2	20.8946	22.7593	22.2331	22.7843	23.0666	21.7312	20.6397	22.2395	20.3353	20.8336	22.768	22.5258	22.6784	20.5935	23.0195	21.9981	21.4088	22.2236	22.9534	21.0214	22.9039	22.3722	21.3753	22.4619	22.8828	NA	NA	22.8958	21.999	23.0271	22.4304
ULBP2	19.6699	NA	19.6261	19.3095	NA	20.4887	18.9955	20.3191	19.6487	20.375	20.4726	20.516	20.3757	21.1453	20.457	NA	20.1684	20.5365	18.8852	NA	19.9566	19.4957	19.2896	19.239	20.3187	19.8398	20.0072	18.7138	20.5912	NA	19.6074
RTN4R	25.394	25.5639	26.3954	24.7046	24.7204	26.7878	25.8692	24.8716	26.2601	26.1773	25.084	24.8568	26.5742	27.339	24.8117	26.1611	23.6744	26.8787	26.7613	25.9701	26.0241	26.2183	24.6212	26.9337	25.6199	25.8903	24.9768	25.81	26.1324	25.6392	24.5907
CNTNAP4	24.0758	22.9244	24.5431	26.2127	23.5271	26.3655	25.5236	25.3015	24.7432	25.1164	24.7987	24.939	24.5106	27.4964	25.6547	25.5849	24.5286	24.5555	24.6494	25.0945	23.8551	25.9943	25.1356	25.4085	23.9202	26.4232	24.5163	26.0551	26.6016	24.0428	25.0935
YIPF3	24.7705	24.4711	24.6516	24.3664	24.3633	23.822	24.7308	24.3018	24.28	24.3268	24.418	24.3708	24.4308	23.8241	24.7946	24.6608	23.7228	24.213	24.46	24.6191	24.9245	24.2219	23.3129	23.8203	24.6687	24.4977	24.4854	24.9093	24.6716	24.5075	24.27
PITHD1	20.7392	NA	19.0633	20.2594	20.0661	19.237	21.7474	NA	NA	20.5773	19.3579	NA	NA	NA	NA	18.6046	NA	20.3302	20.0498	19.088	19.0816	18.5316	NA	NA	NA	NA	NA	21.0502	20.7306	19.5017	21.4185
HAPLN2	18.995	NA	18.9686	19.2502	NA	19.443	18.9226	19.026	19.5775	18.847	18.2873	18.9861	19.496	17.8601	18.9728	NA	19.5661	18.8491	18.9278	18.8194	NA	19.2237	18.7601	18.6398	19.4376	19.0838	19.1839	18.5762	18.4615	19.0371	19.0654
TWSG1	21.6418	21.083	21.3507	21.7397	NA	22.3319	21.5806	21.6795	22.16	21.571	21.9403	20.8064	NA	22.0582	21.2296	20.3831	22.0546	21.291	21.9237	20.5698	NA	21.1822	21.7905	21.4384	21.8688	21.9792	21.4996	21.8592	21.0781	20.7418	21.1522
FXYD6	22.0924	21.7995	21.2689	21.6874	22.8386	21.6708	21.433	21.5279	21.5892	21.9832	21.5634	21.1222	NA	21.4466	21.9443	21.5041	21.9259	NA	21.4086	22.1555	NA	21.6069	21.3793	21.1463	22.3827	22.1341	21.2793	20.5089	21.3117	21.6055	22.0899
MEGF9	21.9157	22.4717	NA	22.0516	22.4931	22.6917	22.0067	20.3931	19.9795	22.2778	22.5832	21.5358	22.0016	22.3393	22.6645	22.6014	NA	21.9344	22.4217	21.9172	NA	22.5799	NA	22.9549	19.8568	NA	20.1285	22.8434	22.2784	22.7483	22.4764
SH3BGRL3	NA	19.5773	18.9987	NA	NA	NA	19.2522	NA	19.3824	19.5713	NA	NA	NA	19.0179	NA	19.2715	NA	18.9534	19.2773	19.3582	19.7864	19.4302	NA	20.0321	NA	NA	19.6576	19.1116	19.5573	19.759	20.3489
CXCL16	NA	22.2164	20.5643	22.0928	NA	21.0556	23.2034	22.3604	21.7049	23.1373	21.2387	21.2634	22.0018	21.24	21.3117	21.9822	NA	21.9261	22.0522	22.6685	21.5014	21.3036	20.9729	21.5386	22.2116	NA	21.1159	21.5998	22.8801	21.9132	23.3169
SEMA6A	23.0514	NA	21.0493	22.0236	23.2879	23.196	22.375	22.9097	23.162	22.3551	22.8932	22.637	22.3827	23.1367	22.1784	22.0801	22.5825	23.3187	22.6552	21.3639	21.6517	23.1987	22.002	22.9884	22.5964	22.5231	23.0654	21.2195	22.2891	21.7867	22.7088
CHRD	20.3708	NA	21.7033	21.2002	20.2031	21.2056	21.4245	20.9794	20.7816	20.8589	NA	21.049	19.2781	21.098	19.3658	20.1003	20.9237	21.1474	21.3996	19.2215	19.3517	19.604	19.7817	21.6996	20.6951	19.8366	20.3763	21.078	20.6066	20.2003	20.5295
CRISPLD1	20.3616	NA	21.5217	21.4595	NA	21.2516	21.5034	21.2388	NA	21.0107	20.4779	20.9046	NA	20.9109	NA	20.9863	21.3502	20.952	21.3361	21.2225	21.6079	21.3404	21.0209	NA	21.942	NA	20.9075	NA	20.8582	NA	NA
CPVL	23.4567	22.7214	23.3146	25.2974	23.9473	25.4685	25.2584	21.8789	22.2189	22.8238	22.6299	21.8268	23.1266	24.5913	21.9298	20.159	23.1351	20.6795	22.3625	22.9332	23.377	22.2332	23.0911	23.3957	24.9394	25.4887	22.2766	21.7584	24.6665	22.5447	21.4346
CLSTN2	20.7312	18.9854	21.5619	21.702	21.2831	22.5234	25.5922	21.869	21.6609	21.2581	21.5425	21.5579	21.9709	23.1072	21.3745	21.0457	21.6646	21.5244	23.4973	20.8466	21.6878	21.2795	22.3477	21.996	19.3404	22.7985	21.6981	26.0171	21.3776	21.0139	21.9454
SMOC1	21.668	21.427	21.6249	21.0128	NA	20.3074	20.5947	21.3195	22.2465	21.5857	22.3457	21.6272	21.5913	20.7986	20.8645	20.8562	NA	20.4206	21.327	22.0607	22.7293	21.1377	NA	20.1699	22.5752	22.1469	22.4631	21.546	20.7701	21.4853	20.5816
C12orf49	21.1676	20.8809	20.8938	21.2199	21.368	20.9766	20.669	20.9795	21.3053	21.0073	22.1059	20.8964	20.9749	20.8025	21.3649	21.232	20.9993	21.2392	21.0581	20.8654	21.229	20.8655	20.6309	21.2199	21.3478	20.9366	21.627	22.1026	21.363	21.2134	21.448
MANSC1	25.1239	25.4038	25.2382	24.6225	23.4316	24.9089	21.8498	24.6757	25.0403	20.5542	22.3628	24.965	25.4977	20.5786	22.3047	22.405	NA	25.8239	20.552	20.8911	24.562	24.2797	25.9074	25.1167	20.4896	NA	22.1051	24.7239	24.102	25.0041	20.0514
MMRN2	20.4175	23.2432	22.5982	21.7909	NA	22.4181	24.6583	22.5184	22.9364	22.4967	22.6844	24.2521	20.4778	22.964	NA	20.9423	21.7588	NA	22.5566	22.3735	20.764	22.3561	22.1405	23.7705	23.0953	20.7024	22.8307	23.742	22.9128	22.8685	22.4029
LPHN3	24.0891	21.2143	23.8105	24.0745	23.5864	24.2226	23.8173	24.1475	23.8141	24.0208	24.4266	23.9315	23.7339	24.7354	24.5107	23.8325	23.5077	24.8935	23.1863	24.4147	23.9058	24.1654	23.1884	24.6441	24.2871	23.1625	24.2663	23.8543	24.3795	24.4262	23.9767
SIAE	24.4774	23.4908	23.0125	24.8817	25.4106	25.7539	24.5172	24.7814	24.517	22.892	24.6831	24.6256	25.2694	25.9509	24.8259	23.1331	25.6458	25.5244	24.4018	23.8205	25.6535	25.184	25.03	25.8078	25.0261	25.2536	24.644	22.9393	24.8628	22.9538	24.6799
SLC38A10	19.1583	NA	20.2388	21.2272	NA	19.0811	NA	20.0963	20.0328	NA	20.1823	19.8415	NA	19.0509	21.2497	20.4332	NA	20.8855	21.5146	NA	20.4709	19.5108	NA	18.565	21.9151	19.7354	19.7047	20.7276	19.4448	20.7705	20.668
CDH20	NA	NA	19.5419	18.8421	NA	18.5502	19.1588	19.0034	NA	20.5479	NA	NA	NA	NA	NA	NA	NA	18.7691	18.5966	18.8477	NA	NA	18.2604	18.6944	NA	18.7182	NA	18.1213	NA	NA	17.9375
PCDH9	22.6681	21.0121	22.159	23.1937	22.9027	22.76	22.0988	23.2499	23.0512	23.0258	23.117	22.8129	23.0552	23.6309	22.52	20.5354	22.7726	22.9575	22.7702	22.2957	22.5018	23.0816	22.6722	23.182	22.3043	21.6194	22.6277	22.3906	22.8408	23.1806	22.9705
WFDC1	NA	20.7783	19.7427	19.8175	NA	NA	NA	20.1644	NA	19.458	20.3153	NA	NA	NA	22.9857	19.5932	NA	21.0299	21.5274	19.0571	19.9533	22.3084	NA	20.3815	NA	NA	NA	19.2592	NA	19.8947	19.2654
SPON1	24.3565	23.9844	24.9075	24.2386	24.6951	24.254	24.3792	25.0725	24.5718	24.4756	24.6795	24.5473	24.1321	24.3946	25.0223	24.2126	22.2153	23.6591	24.0804	25.1067	25.4223	25.2029	23.9796	24.7025	25.0218	22.903	23.9969	24.5327	24.9408	25.0052	23.6969
ROBO2	21.633	20.5781	18.2672	NA	20.7489	20.341	20.5398	20.545	20.5936	20.9445	NA	21.11	NA	20.9555	20.8703	20.0531	20.6814	21.5246	NA	20.8988	21.9292	20.8534	NA	NA	NA	20.2225	21.2582	19.7766	NA	19.1495	20.5252
CD248	20.185	21.884	21.4871	21.8224	20.3538	22.0437	19.5149	19.5375	21.1073	21.3592	20.9548	20.981	21.5489	20.6416	21.1199	21.9871	19.5838	22.106	21.6422	20.547	21.4865	20.7309	NA	20.7554	NA	20.915	20.9512	22.5265	21.1821	21.8399	21.2761
CELSR2	NA	NA	NA	NA	NA	NA	20.489	20.4341	NA	NA	20.5604	22.2127	NA	20.5477	23.0985	20.434	NA	20.1921	NA	18.3682	NA	20.4717	NA	20.1093	NA	NA	NA	22.2081	NA	NA	NA
NRXN3	NA	NA	NA	NA	22.3978	NA	NA	21.8675	NA	NA	NA	21.5574	21.4945	NA	21.8181	21.3798	20.954	21.9232	21.4204	NA	22.7535	22.0851	21.8862	21.6835	22.4931	NA	NA	21.9238	NA	NA	NA
NRN1	21.8828	23.2954	23.5859	23.872	23.3609	23.8113	23.8472	23.5501	22.6606	23.9174	23.7024	24.6056	21.7688	23.9686	23.896	23.2571	22.9734	23.7377	23.8872	23.36	23.3674	23.9243	24.1872	23.9902	23.6975	23.8775	22.6397	23.9306	23.8233	21.1884	23.8787
CD320	22.1514	NA	20.6642	21.5629	22.5485	19.4902	19.1854	22.2463	22.2105	NA	22.3439	22.1445	NA	21.336	19.8909	19.6034	NA	19.3903	19.5811	22.2725	NA	22.1624	NA	19.0462	NA	21.4468	19.6702	20.5894	21.3014	19.8284	19.623
IL1RAP	NA	22.9361	19.4579	NA	NA	20.1186	20.2074	19.747	20.4861	20.0898	NA	22.1864	21.6385	19.0916	20.5579	21.2319	NA	19.8788	19.5993	19.2069	NA	NA	21.3357	19.8556	21.6895	19.5351	NA	20.6527	21.5907	NA	19.1324
SEMA4B	23.2203	22.1063	24.5166	24.5157	24.141	24.1683	26.4508	23.4571	23.8604	25.0792	23.8572	23.2719	24.1709	24.1609	24.4457	22.3041	23.7049	23.573	22.9519	23.9192	23.7469	23.4133	23.1673	24.0324	23.3829	24.8259	23.9538	23.3002	24.6683	24.1298	24.0611
CD93	NA	NA	NA	19.1822	NA	19.19	NA	18.9079	NA	19.4179	19.9459	20.2735	NA	18.4879	NA	NA	NA	20.4751	20.6713	20.5932	NA	20.3727	NA	NA	NA	NA	18.9911	19.3861	18.5158	19.6825	18.7148
SCUBE2	22.0098	NA	21.3514	21.0217	22.6957	20.638	21.1008	21.6074	21.6963	21.0924	21.9152	19.1934	NA	21.2801	20.6676	21.6052	20.4036	21.4534	21.3445	20.1128	23.6345	21.6698	21.9027	21.0891	22.216	20.5696	21.964	20.7387	21.4837	21.6427	21.4253
CRTAC1	28.4197	26.9384	27.0448	27.3538	27.5648	27.2246	28.0766	27.0842	27.9835	28.5332	27.3345	28.1059	27.1159	28.2614	27.5281	27.5698	27.1668	27.2138	27.1881	26.417	27.2775	27.9701	26.9542	27.2356	27.373	27.2188	27.5225	27.4906	28.1719	27.6825	28.2928
PVRL3	21.1516	20.4344	20.0125	20.6199	21.5247	20.77	20.4544	20.9538	20.553	20.7976	20.5257	20.1484	20.2126	20.8165	21.0099	20.661	20.3163	20.3485	20.317	20.373	20.8745	20.5378	20.4808	20.2422	NA	20.4049	20.9742	20.2404	20.9247	21.4773	20.829
NPDC1	26.2073	28.2249	27.4929	28.3812	26.3642	26.7476	27.0386	27.9514	27.9588	27.1454	26.7331	28.8023	28.4733	28.5497	28.2054	27.9918	27.2844	27.9217	27.4772	28.5101	26.7665	27.6045	27.8232	27.0843	27.073	27.8969	28.8196	26.8542	27.8029	28.2288	28.3085
ITM2C	25.0707	26.0163	23.5534	24.942	NA	NA	24.2031	24.2879	23.8788	25.1561	24.1182	24.5192	26.1678	24.5799	24.2844	25.1721	24.4507	25.2342	24.9636	24.8184	26.4572	24.8828	24.7808	23.8524	24.5438	25.1626	24.8832	24.672	NA	23.722	24.5649
MAN1C1	21.1506	21.6103	22.033	21.8736	22.0898	21.3547	21.775	21.799	21.9312	21.4716	21.7314	22.1256	22.3008	21.684	21.4069	21.6778	22.3085	21.8781	21.6272	22.0662	21.2813	22.2463	22.0347	21.9646	24.0449	23.0022	23.2786	21.2963	21.9953	21.8644	21.5987
OLFML3	23.2301	23.9508	24.4629	24.3509	23.6977	23.2159	23.3076	24.3552	23.7727	24.2397	23.619	23.0712	23.3624	23.8791	24.0728	23.2452	23.714	23.8926	23.8467	22.9419	23.8664	24.0367	23.6312	23.6969	24.4943	24.132	23.3583	23.7047	23.7549	23.9776	24.1535
CYTL1	20.9598	21.6701	21.2912	21.7703	NA	19.752	21.1845	21.3453	21.893	NA	21.6336	21.6007	20.6931	21.6263	21.1579	21.4798	19.5909	22.0521	22.0519	19.7274	20.1312	21.3944	NA	21.582	22.6352	20.8001	21.3922	21.0452	19.1582	22.3189	21.6914
CA10	NA	NA	18.9136	NA	NA	20.9446	NA	18.8683	20.2796	NA	NA	NA	NA	20.2154	NA	NA	NA	19.2453	18.8975	NA	NA	20.959	19.9672	20.6218	NA	NA	NA	NA	19.346	18.3172	18.7037
SEMA3G	24.4888	20.8948	22.8333	23.8457	21.2527	25.5489	25.9973	23.481	25.4352	24.5738	25.0782	21.8064	24.9757	25.5187	23.5817	25.8596	24.7909	25.2422	26.433	25.0307	24.0934	23.4279	25.2139	26.099	23.5454	25.0384	25.3936	25.2175	25.1228	24.177	25.4666
LRRC4B	27.1273	21.5044	26.5978	25.7475	23.8482	25.4083	27.0497	26.0722	24.087	27.7549	24.1632	23.3133	22.8455	27.7256	24.0414	22.4316	24.4948	27.4742	26.0678	26.7104	22.8739	22.7512	27.1294	26.3564	22.2172	24.619	24.4437	23.851	25.1848	25.4863	27.9055
CBLN4	23.0321	NA	NA	22.4171	NA	22.3153	21.8405	NA	22.1219	22.0856	22.5931	22.6485	19.3118	22.777	22.4816	23.101	NA	22.5792	21.8541	22.2303	19.2404	21.7139	18.7944	22.06	18.5375	NA	22.5084	19.0126	22.2689	22.5032	22.5176
IMPAD1	22.9404	22.8589	22.6775	22.3567	23.1237	21.8968	24.9628	24.9973	25.3252	24.1755	23.6845	23.4618	23.0744	25.227	24.6216	24.2179	22.3887	25.5163	23.2808	24.4782	22.5798	22.9796	23.1362	23.5174	23.2795	22.3783	23.4862	24.7714	23.4422	23.4178	23.4591
CACNA2D2	21.9415	21.2091	22.1653	22.9246	22.6486	22.3665	21.9404	22.9404	21.497	21.9829	23.9007	21.9152	22.3802	23.3777	23.1556	22.3008	20.1486	22.6657	21.8794	22.2913	22.114	23.4953	21.2819	23.4108	22.8339	22.5919	22.0212	22.3287	22.3548	22.375	21.9443
SCN3B	NA	NA	20.6562	21.2731	NA	NA	21.2522	21.1814	NA	21.3942	21.4283	21.5779	NA	NA	NA	NA	20.9241	NA	21.0536	21.2064	NA	21.1809	21.0666	NA	NA	NA	20.9711	NA	21.4648	NA	NA
B3GNT2	20.3822	NA	22.8093	23.1664	NA	23.0725	22.2046	22.382	22.8102	23.1769	22.7928	22.7864	22.0603	22.8616	22.1248	22.7027	22.3573	22.6531	22.5714	23.0916	20.178	22.5531	23.0099	22.844	21.9848	21.0641	22.1164	22.1379	22.8826	22.5148	22.9139
FAT2	24.5222	24.5643	27.3457	26.8849	24.8696	27.6149	27.38	26.5633	26.3464	25.0559	25.575	25.0842	25.9192	28.0045	26.6697	24.6801	26.4465	26.0344	27.6612	27.2238	26.7628	27.1008	28.1691	26.9034	26.6357	26.6305	26.6473	26.3565	27.5633	25.062	26.0187
CALY	23.8869	22.4362	22.6046	22.6936	24.6108	23.899	23.5567	24.0648	24.5075	23.4212	24.5317	24.9841	23.1784	24.2034	23.0688	22.9209	24.139	22.0356	22.7437	23.5794	22.9956	24.219	24.2618	24.008	22.9074	23.7819	24.0491	21.9848	23.9459	22.9358	22.8779
ERAP1	18.7629	NA	20.1259	20.0918	NA	NA	18.8871	NA	18.852	19.9089	NA	19.2801	NA	18.641	NA	18.9523	20.4454	NA	19.025	NA	NA	NA	20.3577	20.9244	18.5409	19.8641	18.7952	NA	20.4336	19.9836	NA
PODXL2	24.2298	25.8998	24.7741	24.5423	24.1873	24.4168	25.5989	24.7339	24.6601	23.8263	24.6093	25.1165	25.2571	25.0842	25.3061	25.4113	24.5722	25.4787	25.6618	24.7079	25.1178	24.8907	25.0104	25.2159	24.4191	22.3682	24.5139	24.5843	24.7446	24.7146	24.4979
CECR1	19.5789	19.4298	21.5688	20.532	20.1716	19.5391	22.1777	19.0566	21.2231	19.2226	19.273	19.9021	20.7794	20.8271	20.641	22.5549	NA	19.3453	21.1495	21.4835	22.5026	20.2859	21.2307	19.3584	21.1321	20.7249	20.1099	21.4175	23.03	19.1989	21.3939
C1RL	25.452	24.8759	23.7127	23.269	24.7839	24.6532	24.1119	24.5527	24.4294	24.1407	24.2831	24.9977	24.4164	23.8046	23.1922	22.9872	25.5404	23.0019	22.9199	24.163	23.1948	24.718	24.8066	23.8955	23.6127	23.6283	24.6746	21.1013	23.7649	23.1873	23.1331
LRP1B	18.9486	NA	19.2	19.4098	19.7597	19.8312	19.3143	19.066	19.194	19.166	19.1329	NA	19.8196	20.9897	19.155	NA	NA	19.7779	NA	16.9831	NA	20.3053	19.0907	19.3748	NA	19.6734	19.5394	NA	19.4629	19.2223	19.6014
ADAM22	22.2089	24.5767	26.4815	26.8998	22.685	23.6409	26.2451	26.3033	24.089	25.8156	25.7573	26.8507	26.5514	26.6784	23.5641	24.3301	26.0213	27.3326	26.8254	26.2698	26.829	26.9325	27.1755	26.6639	26.5297	22.9653	26.656	25.8583	26.5435	26.5001	25.8616
FRRS1L	21.3393	21.682	20.7191	21.965	21.3857	21.4333	21.9363	21.5098	22.3238	20.9069	22.5271	21.5806	22.0532	21.0669	22.424	21.2539	20.6634	23.0955	22.1175	22.4192	23.0264	22.9134	NA	22.3984	22.9898	21.3728	21.4522	21.0924	22.6519	22.5302	22.0627
NTM	28.5782	28.3973	27.884	28.3492	28.5987	28.5099	28.4014	28.0409	28.9637	28.2482	28.9025	28.6614	28.8088	28.3959	28.5145	29.1457	28.6937	28.6092	27.9603	28.1518	29.0369	28.9089	28.5302	28.3312	28.9119	28.5975	29.225	28.3424	28.8131	28.7281	28.1031
CNTN3	21.8093	NA	20.4288	21.7638	20.2859	NA	21.8313	20.471	20.9708	22.1161	22.0556	19.9729	19.9768	22.8033	20.4296	18.3366	NA	NA	NA	21.3851	NA	20.9062	NA	21.3215	21.1139	NA	21.2121	22.6434	22.7086	21.9258	21.5276
PCDH10	22.1117	NA	21.0678	21.5075	NA	21.7801	20.5922	22.3548	21.5699	21.2745	21.4715	21.8526	21.1091	22.5132	20.4691	21.2974	NA	21.7683	21.2116	21.6445	NA	20.9063	20.2448	21.2069	20.3936	21.2771	21.4942	22.031	21.7124	20.1935	22.0203
NRXN2.1	25.5575	25.3644	25.4589	26.5678	25.5204	25.42	25.8746	25.876	25.5706	25.3556	26.0262	25.9026	25.8464	25.8709	26.0872	25.6454	25.4682	26.1139	25.6707	25.6013	25.9009	25.9038	25.1382	25.8995	26.4528	25.118	25.7996	26.6325	25.6599	25.9317	25.7937
MRC2	22.4424	25.6518	24.6158	21.8146	21.3085	22.2874	21.0124	24.5733	24.4338	22.5723	24.4932	21.8143	25.0609	24.8683	24.1162	24.1937	24.3261	24.522	20.5769	24.5287	25.5826	24.7655	21.3735	21.6551	23.6408	21.7992	24.0651	23.9309	22.1406	23.8353	21.4046
DKK3	33.4501	33.6379	33.8003	33.0201	33.7941	33.6458	34.0432	33.9784	33.026	33.5129	32.9894	32.2423	34.0839	32.3993	33.6258	33.4758	33.985	32.8591	33.8001	33.137	33.8278	33.4544	33.568	33.8422	32.3846	33.4652	33.6231	32.6425	34.0292	33.1601	32.4281
EXTL2	22.8833	21.0329	22.7623	25.8269	24.265	22.5975	23.0214	20.8597	20.8132	22.8213	22.3586	20.2871	21.2454	25.9997	20.5099	20.7833	25.9138	21.7347	22.6899	23.3415	21.9992	20.5947	25.8287	25.3047	24.2935	22.9868	25.6915	22.3772	23.0037	25.8155	23.4121
CTSZ	24.7567	24.955	24.4469	24.0783	25.6278	24.2883	23.992	24.3373	24.4587	24.3758	24.7968	24.3454	24.4611	24.5942	24.7148	23.2999	24.5149	24.0197	23.091	24.1501	25.055	24.2821	23.5654	23.9473	24.7327	24.7917	24.637	23.5373	24.2913	24.1066	24.3316
SEL1L	18.9811	NA	NA	18.6675	NA	18.9986	18.5139	18.3639	18.5526	18.6395	NA	19.1739	NA	18.6525	NA	NA	NA	NA	18.2016	18.4679	NA	NA	NA	18.5249	NA	NA	18.8198	NA	18.7409	18.6128	18.4036
CTSF	20.4383	21.4924	23.2118	22.9164	21.6796	22.5949	22.5952	22.258	22.0622	21.4788	21.0288	21.6637	21.5079	22.5082	22.0075	20.7699	22.4411	22.5748	23.409	22.4818	22.0699	22.7368	22.6665	21.6692	23.0366	22.1424	20.8011	20.7005	24.8516	22.0259	22.2606
KLK11	21.6235	22.868	22.6901	23.6641	21.8017	23.1568	23.9992	21.9793	21.8747	21.981	21.018	21.8046	22.7769	22.6791	21.4309	21.2489	20.6519	21.4353	20.4267	20.161	20.8777	21.5798	24.4238	22.1812	21.5455	25.3725	20.8844	22.8318	20.3895	21.8657	23.7208
PLEKHB1	20.0152	NA	19.6007	NA	20.2392	20.5618	NA	20.1453	20.7501	20.3886	20.3572	NA	20.3991	20.2397	21.007	20.0145	20.1979	20.2737	27.5794	NA	19.6882	20.5922	20.7617	21.3238	20.2629	20.0129	20.357	21.5667	19.9279	21.1438	20.049
FAM198A	NA	NA	18.579	NA	NA	NA	18.3069	19.581	19.859	18.3506	18.7881	NA	NA	20.1122	NA	NA	NA	NA	18.963	18.6179	NA	18.2336	19.2172	18.2837	NA	NA	20.0336	NA	NA	NA	NA
FETUB	26.3418	26.7836	26.0285	24.8876	23.6618	25.5058	24.2813	26.1878	24.1097	25.1446	24.1135	23.745	24.6806	23.1839	25.0311	24.7018	26.595	24.4133	25.647	23.3512	25.7786	25.2725	25.6107	25.1142	24.4705	24.9825	25.1776	25.2605	24.3595	25.2463	24.3815
CNTNAP2	23.9274	NA	23.2737	25.0277	22.3741	24.1797	24.097	23.9392	23.6935	24.714	23.7208	24.4623	23.514	26.3104	24.4762	23.3157	22.4656	23.6536	23.2265	24.3783	23.0198	23.4263	23.1943	24.2071	22.814	24.159	23.4621	22.9513	25.3498	24.4952	24.5569
TAC3	20.901	NA	NA	20.5465	21.2851	20.462	19.8324	20.2131	20.5126	19.9214	21.2951	20.1808	20.53	20.4903	20.9387	21.2396	NA	20.0017	20.2068	20.6502	21.05	19.9408	19.8185	20.3743	20.5792	NA	20.322	20.2061	20.3842	20.9679	20.7914
PCSK1N	28.3405	28.6736	28.0454	28.5757	28.6634	28.39	28.4947	29.0052	28.4123	28.7978	29.0663	28.9417	29.2447	29.116	28.5926	28.8199	28.8078	28.3323	29.5154	28.3386	29.8822	28.9636	28.7198	28.846	29.6963	29.3168	29.3452	28.2364	28.181	28.7168	28.3509
ADAMTS1	25.8456	26.2901	25.4491	25.5474	26.1401	25.965	25.3758	25.3131	26.2808	24.9912	26.1451	26.4456	26.4835	25.2292	25.7879	27.6263	26.5026	26.8325	26.5371	25.6455	27.5624	25.4653	26.45	25.9177	26.5563	26.1685	26.8253	26.7001	26.0207	26.8254	25.5767
DPP7	23.3793	22.4515	24.8589	23.649	24.8327	25.4357	25.3527	24.426	23.8316	25.039	23.4371	NA	23.1815	25.7102	22.5631	21.7829	24.9475	23.6319	23.3818	24.2375	22.8093	22.7707	23.5453	25.2797	23.5633	24.9493	24.2661	21.448	25.2067	24.3182	25.6444
CDH22	NA	NA	NA	17.8312	NA	NA	NA	18.5462	19.3001	NA	19.4915	18.6767	NA	19.4757	19.5079	18.6401	NA	19.8525	19.3071	NA	NA	19.6928	19.2339	NA	NA	NA	NA	18.9246	NA	NA	NA
ENPP5	18.842	NA	25.2651	26.3841	NA	20.4611	25.2763	25.3561	18.76	20.7794	23.3076	26.9426	23.2541	25.779	25.2564	25.7925	NA	26.6156	18.7703	26.3547	NA	NA	NA	20.1753	23.1315	19.3561	22.8312	25.0951	20.3477	19.0575	24.8512
METRN	NA	NA	19.5026	18.5807	NA	NA	NA	18.9071	NA	NA	19.2646	19.2209	NA	NA	NA	NA	NA	NA	19.4206	18.7007	19.5938	NA	NA	19.404	NA	NA	NA	19.8297	NA	NA	18.5728
GNPTG	NA	NA	21.6866	22.2663	22.1925	21.9061	21.275	21.7558	22.1045	21.5055	19.4086	NA	20.5843	21.7501	19.9823	21.268	21.9625	22.1677	22.3571	21.3518	22.5766	22.3372	NA	21.8832	22.294	21.4849	21.3715	20.4176	21.6749	NA	21.884
TMEM59L	NA	21.1759	NA	18.2116	21.0038	NA	NA	21.0323	NA	NA	21.069	21.2239	20.7382	NA	NA	21.4928	20.6273	21.1794	20.7299	NA	21.533	18.929	20.5255	NA	21.4607	20.6949	NA	NA	NA	NA	NA
AJAP1	22.4462	22.0269	21.348	21.0794	22.7684	20.5647	21.7939	22.0108	21.0023	21.9415	21.313	22.1873	21.9206	21.2288	21.4588	22.3962	21.3809	21.9457	20.0932	21.7401	22.7197	21.9458	20.7225	20.828	NA	21.3278	21.2277	22.0494	21.804	22.1845	21.1111
ADAM28	19.454	NA	NA	NA	20.4801	19.5553	NA	20.43	20.6862	18.863	NA	20.3032	NA	19.906	19.5894	NA	19.8076	NA	NA	NA	NA	19.149	20.3214	19.4023	NA	20.0813	20.0499	NA	19.3606	19.6263	NA
ANGPTL2	20.1824	20.3705	19.6385	21.2543	21.4186	20.5059	20.7384	20.1289	21.1301	20.0371	19.7729	19.4753	20.44	21.0317	21.3993	19.9182	20.2064	19.649	19.6516	20.9122	21.1532	21.496	21.2615	20.8296	21.8302	21.1316	20.1113	20.7564	20.8331	20.8621	21.0364
NRXN1.1	26.3167	24.6816	26.4032	26.7562	26.0115	26.5598	26.878	26.3621	26.1627	26.7917	26.4669	26.654	26.0732	27.278	26.2041	26.0507	26.0991	26.5427	26.3671	26.6206	26.1854	26.2616	26.6937	26.8639	25.8619	26.4124	26.8496	26.0537	26.8667	26.1854	26.5487
CDH7	NA	NA	20.2922	21.2344	NA	21.0581	18.8083	18.5468	19.351	19.7898	21.4923	21.3453	NA	21.1267	19.6231	NA	NA	21.0223	20.8824	21.5391	21.3494	20.6351	19.4743	20.7286	20.2247	20.3708	19.373	19.8458	20.9684	18.8131	19.0869
SLC39A10	22.0645	19.887	21.9312	22.9548	NA	22.17	22.2762	20.0426	22.2131	22.5135	22.9876	22.7846	21.5525	22.7177	22.4008	22.5228	21.4875	21.7204	22.2564	22.3134	21.8619	22.1103	21.0468	22.5508	22.4804	22.5266	22.4537	23.3055	22.2199	22.7053	22.961
HEG1	20.4866	NA	20.4122	20.3748	NA	NA	24.3984	18.9739	20.6492	NA	20.7241	20.5093	NA	NA	19.1825	24.5605	NA	19.2935	20.6095	19.7086	NA	NA	NA	20.8024	24.271	20.3413	24.2802	23.7396	NA	21.339	23.8704
PLXNB3	NA	18.965	NA	19.9843	NA	20.2564	NA	18.9899	20.2163	18.9563	19.1534	19.2639	19.7571	19.7718	NA	20.9593	19.1559	19.1656	18.6364	NA	NA	NA	18.7872	19.8767	19.2767	19.2895	19.5256	20.3046	NA	19.471	20.2767
EPDR1	22.7694	22.4195	20.7137	22.2399	25.3921	21.9071	22.7212	23.0634	23.3008	22.0444	23.1046	22.3753	25.1476	22.9552	23.0102	21.5682	21.9642	24.851	22.1504	22.7446	25.688	24.9161	20.6077	22.5731	24.7742	22.3272	23.1273	22.935	24.3822	22.9107	22.8513
ICAM5	26.3466	22.4206	25.6391	25.174	23.5355	26.2624	26.2028	25.8306	24.8585	26.192	25.826	26.0937	27.0205	27.0286	25.9602	26.1075	22.9848	26.5024	23.3535	23.6659	25.5968	23.3357	24.6075	26.2624	22.9626	23.1197	26.662	25.3002	25.0032	27.3235	25.3235
NENF	22.781	22.4648	22.6354	22.7735	21.9476	22.3736	22.2873	22.1626	22.7471	21.9265	22.5637	20.1415	21.9489	22.2759	22.5916	22.679	21.3895	22.2597	22.2896	22.178	22.569	22.0611	22.2573	22.5626	22.4079	22.2583	22.9683	23.2451	22.1748	22.613	22.3755
NDRG2	20.3545	21.7097	23.6862	23.9024	21.069	21.2152	19.7103	21.3674	20.1797	20.2282	22.0201	21.6599	NA	21.7476	24.2548	23.5405	NA	23.7561	24.1348	21.8816	20.8	23.7241	21.7247	23.1094	21.5739	20.0127	21.3838	22.2718	21.4632	24.3135	24.0831
PCDHGC3	20.2873	20.7086	23.8421	23.4061	20.3981	20.729	20.9792	24.3037	21.8098	24.7148	20.9924	24.1662	21.6505	24.966	22.0339	20.2704	20.8403	24.9648	21.8189	24.8854	NA	21.8194	24.1659	20.1921	21.9627	21.6376	21.1766	22.1643	21.8786	21.0231	21.3174
PROCR	26.5268	26.8858	25.613	25.6873	26.3643	25.8628	25.4075	25.8304	25.9447	25.1407	25.5289	24.9286	26.4835	25.3672	25.7323	25.9372	26.1701	25.4126	21.8547	21.8446	22.8413	25.6762	26.16	21.8428	25.9704	25.5246	25.4106	25.2218	22.0986	25.5754	22.3212
MINPP1	24.6921	23.911	25.7157	26.3222	NA	25.3402	24.5957	24.4048	25.0974	25.3605	24.9102	25.321	25.8348	26.1973	24.131	26.1759	25.7256	25.7965	25.5792	23.6776	25.0525	25.6424	26.7944	25.2028	24.5465	22.2344	25.6628	23.917	22.3395	24.6499	24.4616
ADAMTS8	20.8538	19.439	18.4449	21.458	NA	19.0061	20.2485	20.1093	18.8814	19.4087	20.8462	20.8171	NA	19.9312	21.088	20.739	NA	18.5648	19.8107	20.6251	NA	20.9325	18.4722	19.8315	19.6914	NA	18.5587	19.481	20.6502	20.8105	20.677
SLC8A2	20.1117	20.568	20.063	20.744	20.4601	20.4824	20.4086	23.6421	20.5823	20.0746	20.7249	20.3884	19.9176	20.1566	21.0323	20.4583	NA	20.8621	20.2359	20.0494	21.0303	20.6537	20.3106	20.3622	21.1337	21.0628	20.7609	NA	20.6742	20.7731	20.4888
SORCS3	22.538	22.001	22.8409	23.8665	23.2672	22.6227	23.2109	23.6012	23.1697	23.1706	23.7025	23.5684	23.0629	23.4819	23.4368	23.7946	22.9578	23.2042	22.9564	23.3181	24.0779	23.3184	22.372	23.3105	23.8609	22.9043	23.25	23.7342	22.6695	23.557	23.3709
CNTN6	21.0413	NA	23.9412	22.5039	NA	21.8549	22.6141	22.2909	22.3656	20.211	22.2816	22.2478	22.9157	22.2278	23.1287	22.3774	NA	22.503	22.5236	22.8629	22.648	24.2671	22.7878	22.286	21.9902	22.3785	22.2603	22.4943	23.0195	22.4195	23.6908
CAMK2A	21.91	20.1499	NA	21.6392	NA	21.4125	20.9248	20.1511	20.7441	24.269	21.6026	21.124	21.9002	25.4839	21.615	21.4075	20.7631	NA	NA	20.768	NA	20.8242	20.7219	21.2798	20.9747	21.2836	21.1198	NA	20.9436	21.9503	21.2427
CLEC11A	NA	20.5405	22.1792	21.8534	21.2965	21.1437	20.9119	21.5734	20.5516	21.667	20.1746	21.2828	NA	21.6173	21.4162	19.6201	21.4305	20.0531	21.5254	21.2732	NA	19.7109	21.0235	21.7234	20.995	21.7531	NA	20.791	21.5363	18.8008	21.8278
VSIG4	23.7252	23.4463	22.9458	22.8494	23.5643	23.0818	23.5499	22.8025	24.051	23.4525	22.7014	23.1067	22.7055	22.0444	23.1243	23.7283	22.1003	22.9314	22.7312	22.5085	23.7392	22.0924	23.0933	22.4943	23.3439	23.0524	23.4415	22.6809	23.1238	23.4991	23.194
ITM2B	24.9803	24.9377	23.491	24.7814	26.1598	25.4489	24.5247	23.0171	25.5754	24.1098	24.8141	25.1997	24.869	25.4363	24.7881	23.9617	26.2989	23.9771	24.1638	NA	25.6253	25.463	25.3608	25.7115	25.3332	25.9895	24.6421	23.0224	24.778	23.9054	24.6524
NTNG1	22.2536	20.6897	24.241	25.0199	19.3061	24.3737	22.2231	22.6693	24.2615	24.3479	23.1727	22.6249	24.5068	24.8552	22.9854	24.5907	24.8961	24.6725	23.5689	23.8422	21.7912	20.8365	24.3122	24.4331	21.8593	24.5333	23.9356	23.8878	24.3751	23.9106	24.6852
GDA	24.647	22.646	23.7257	26.0752	23.3912	24.7706	24.6142	24.5631	25.7379	25.0926	25.6079	25.7605	25.785	25.2543	24.9751	25.2348	22.4306	25.5216	23.5158	25.5746	27.1638	24.7299	23.5842	25.1212	24.6638	24.7667	24.3449	23.9504	25.9588	24.5869	25.0815
TMED7	21.8564	21.6071	20.8741	21.4081	21.6704	21.6477	20.9696	21.0857	22.0614	21.2854	21.8656	22.0256	21.7096	21.5737	21.7715	22.0223	21.429	21.8314	21.1693	20.6672	21.5727	21.9886	21.4387	21.6776	22.0072	21.639	21.896	21.2732	21.7514	21.9264	21.7026
NRXN3.1	27.344	27.2946	28.1914	28.1707	27.441	28.4837	28.1438	27.8646	27.9501	28.2422	27.6881	28.0633	28.2351	28.6888	28.0259	28.2924	28.1429	28.2708	28.3594	28.2308	27.5698	27.8438	28.3457	28.3572	27.5396	28.4987	28.0038	28.0472	28.2389	27.7286	28.6038
HYOU1	25.6634	25.4085	25.9325	26.4253	22.9576	20.8485	26.2236	25.6269	25.203	25.6103	26.037	25.4309	24.3766	25.8355	26.2457	24.5378	25.3572	27.0755	26.2657	26.8283	25.7908	25.7021	24.803	25.5556	24.8489	25.6573	24.9137	25.2854	25.8972	25.0643	25.0756
PCDHGC5	20.3812	19.5368	21.0678	23.8681	NA	NA	19.8191	20.0355	22.0681	21.8866	20.185	22.0415	20.9718	23.3165	22.2112	22.8831	19.7665	21.9333	22.1259	21.7258	21.7166	20.1417	21.3462	24.8133	21.3064	20.5844	20.1617	21.9203	22.0462	22.0164	24.5903
PCDHAC2	22.8134	21.3673	22.69	23.2869	21.623	23.4701	22.6474	21.9225	22.6898	21.9051	22.5024	22.3986	22.3731	22.7161	22.7418	24.8143	21.5686	23.1688	22.9324	22.5474	23.1028	22.5466	21.9349	23.1786	22.5115	22.6058	22.8153	23.4409	22.4157	22.8926	19.8628
LYVE1	25.1117	24.7563	24.8109	24.3136	24.4179	23.8428	24.4285	24.1324	23.8381	24.752	24.5336	24.2164	23.9483	23.7591	24.6809	24.8941	24.3949	24.7647	25.0334	24.1292	24.7739	23.3802	24.1017	24.0169	24.5739	24.1776	25.1391	25.6845	24.2972	24.7963	24.2876
PSAT1	21.3792	20.5413	20.7695	20.7445	NA	20.4495	20.811	19.8109	18.8961	20.372	20.1256	NA	19.7572	20.8383	NA	20.6424	20.9608	20.5497	20.5297	20.6427	NA	20.2079	19.3689	21.2013	18.7327	20.6312	20.7023	21.5308	20.5964	20.9289	20.7618
NPTN	21.4743	NA	NA	21.3427	NA	19.5206	NA	20.885	NA	20.2698	21.3713	21.1241	21.2877	21.6118	21.3921	22.2069	NA	21.8289	NA	20.6855	NA	21.1082	20.4627	19.5952	NA	NA	NA	22.4521	20.9906	21.0999	20.8717
CPQ	25.1517	24.549	25.8997	25.3377	25.6394	25.4562	25.5367	24.591	24.6113	26.1121	24.7518	24.7227	25.1752	26.1462	24.9774	24.3181	26.002	25.3045	25.2792	25.794	25.5681	25.0922	25.838	25.2975	25.3891	25.5267	25.1405	24.5058	25.3092	24.8346	25.0792
ROBO1	23.9849	23.1341	24.6857	24.5094	23.9099	23.5893	23.6479	23.847	25.1656	24.5778	24.6824	23.4854	25.3092	24.6178	25.0959	25.1689	22.9396	24.2842	23.3562	24.3207	25.0525	24.1486	23.3868	23.7615	25.0941	22.422	25.3052	24.6144	24.5054	25.4655	24.6114
CDH10	19.6123	NA	20.3542	21.4961	NA	20.9913	20.8795	21.7297	21.48	21.0836	20.8128	20.4337	20.1187	20.5976	19.8415	21.0684	NA	21.003	19.977	21.22	20.9178	21.035	20.8211	21.6988	19.6961	20.8082	19.0091	21.2675	21.7192	20.4415	20.4843
FCGBP	24.5656	26.5661	27.1554	26.827	28.5015	25.2529	28.226	27.3245	27.321	27.9595	27.3311	27.7871	27.7439	28.0934	28.0956	26.3789	28.6964	26.4485	28.2132	27.6538	24.8797	26.5569	29.0302	26.5272	28.1859	26.1098	26.8432	28.0128	27.8918	26.0994	26.3293
ENPP4	19.6365	NA	18.8423	19.3268	NA	19.5724	19.3557	19.2958	19.6972	18.8986	19.0785	19.3866	20.0366	19.7973	19.81	18.9666	NA	19.4472	18.8143	19.3036	23.1425	19.4727	18.3227	19.2054	NA	18.6391	19.0008	18.8606	18.9723	18.8256	19.1286

## Sheet: DEPs_LIMMA
protein	POTS_vs_NoPOTS_logFC	POTS_vs_NoPOTS_AveExpr	POTS_vs_NoPOTS_t	POTS_vs_NoPOTS_P.Value	POTS_vs_NoPOTS_adj.P.Val	POTS_vs_NoPOTS_B	Severe_vs_Moderate_logFC	Severe_vs_Moderate_AveExpr	Severe_vs_Moderate_t	Severe_vs_Moderate_P.Value	Severe_vs_Moderate_adj.P.Val	Severe_vs_Moderate_B	Severe_vs_Mild_logFC	Severe_vs_Mild_AveExpr	Severe_vs_Mild_t	Severe_vs_Mild_P.Value	Severe_vs_Mild_adj.P.Val	Severe_vs_Mild_B	Moderate_vs_Mild_logFC	Moderate_vs_Mild_AveExpr	Moderate_vs_Mild_t	Moderate_vs_Mild_P.Value	Moderate_vs_Mild_adj.P.Val	Moderate_vs_Mild_B
MXRA8	-1.0545	20.6233	-3.79845	0.000747991	0.337344	-0.724761	0.704064	20.6233	2.25316	0.0325363	0.31067	-3.69821	0.832304	20.6233	1.76792	0.088321	0.825755	-4.34104	0.12824	20.6233	0.315453	0.754831	0.995419	-4.62257
NPEPPS	1.48901	19.7224	4.32553	0.00117157	0.352251	-1.54199	NA	19.7224	NA	NA	NA	NA	NA	19.7224	NA	NA	NA	NA	-1.05102	19.7224	-2.01905	0.0682294	0.995419	-4.55817
CBLN3	1.28741	21.6817	3.11987	0.00425965	0.712818	-2.01179	-0.796723	21.6817	-1.73231	0.0945747	0.449103	-4.57049	-0.552553	21.6817	-0.800277	0.430503	0.986662	-4.67328	0.24417	21.6817	0.403121	0.690019	0.995419	-4.62066
SPOCK2	0.983297	23.8253	3.02237	0.00518602	0.712818	-2.16137	-0.711983	23.8253	-1.98597	0.056519	0.391636	-4.17581	-1.15713	23.8253	-2.15883	0.0392361	0.794583	-4.13484	-0.445149	23.8253	-0.931601	0.3592	0.995419	-4.59984
CA10	1.33275	19.6369	3.43335	0.00488287	0.712818	-2.20154	-0.694213	19.6369	-1.2891	0.221407	0.578262	-4.86684	0.087415	19.6369	0.107472	0.916172	0.994752	-4.67987	0.781628	19.6369	1.45914	0.169935	0.995419	-4.57256
PVR	-1.07431	21.5911	-2.99011	0.00600939	0.712818	-2.26624	1.13705	21.5911	2.76262	0.0103609	0.264015	-2.71715	0.99391	21.5911	1.5955	0.122626	0.866384	-4.41953	-0.143142	21.5911	-0.272613	0.787294	0.995419	-4.62333
APOC2	2.6773	20.4268	5.36288	0.00030406	0.274263	-2.43032	-3.3608	20.4268	-5.32032	0.000323259	0.143527	-1.26331	-2.96373	20.4268	-3.15838	0.0100314	0.794583	-4.45113	0.39707	20.4268	0.705247	0.496554	0.995419	-4.60033
ECM1	-0.626381	27.989	-2.78085	0.00940613	0.712818	-2.60321	0.693497	27.989	2.79397	0.00911134	0.264015	-2.64186	0.219223	27.989	0.590741	0.55925	0.986662	-4.7206	-0.474274	27.989	-1.4336	0.162334	0.995419	-4.5666
CFHR1	-1.31623	23.9005	-2.77074	0.00997494	0.712818	-2.64502	1.49107	23.9005	2.84063	0.00843823	0.264015	-2.55869	1.70492	23.9005	2.16571	0.0392886	0.794583	-4.14733	0.213851	23.9005	0.308401	0.760133	0.995419	-4.62246
LGMN	-0.924499	20.3262	-2.91863	0.011133	0.712818	-2.65211	NA	20.3262	NA	NA	NA	NA	NA	20.3262	NA	NA	NA	NA	-0.400599	20.3262	-0.850163	0.40941	0.995419	-4.6038
CTBS	-0.78616	23.4953	-2.69413	0.0115895	0.712818	-2.75751	0.725979	23.4953	2.25773	0.0316282	0.31067	-3.69837	0.339649	23.4953	0.706497	0.485492	0.986662	-4.69776	-0.38633	23.4953	-0.901419	0.374758	0.995419	-4.60145
LMAN1	-1.3304	21.5847	-3.14135	0.0116966	0.712818	-2.83991	2.02358	21.5847	3.13192	0.0118769	0.264015	-2.67628	0.381916	21.5847	0.391113	0.704685	0.986662	-4.64457	-1.64166	21.5847	-2.54173	0.0312851	0.995419	-4.54357
ADAM11	0.759676	21.8829	2.58062	0.0151646	0.712818	-2.95561	-0.507743	21.8829	-1.56523	0.128329	0.486991	-4.82167	-0.683997	21.8829	-1.41033	0.169031	0.921205	-4.48141	-0.176254	21.8829	-0.407657	0.686506	0.995419	-4.62071
MLEC	0.949	20.3349	2.59288	0.0156429	0.712818	-2.96987	-0.106558	20.3349	-0.256503	0.799651	0.948051	-5.87679	0.370861	20.3349	0.590448	0.560163	0.986662	-4.70731	0.477419	20.3349	0.896325	0.378586	0.995419	-4.60153
MARCKS	0.805372	20.8768	2.62737	0.0144565	0.712818	-3.00049	-0.731295	20.8768	-2.24903	0.0335178	0.316275	-3.61442	-1.31267	20.8768	-2.67709	0.0128934	0.794583	-4.0778	-0.581374	20.8768	-1.37912	0.18001	0.995419	-4.57816
PTPRK	0.80073	20.9191	2.54065	0.0166501	0.712818	-3.02426	-1.01368	20.9191	-2.91876	0.00671131	0.264015	-2.37772	-0.88928	20.9191	-1.71265	0.0974038	0.847159	-4.35326	0.124401	20.9191	0.268745	0.79002	0.995419	-4.62358
SIGLEC14	-1.57192	21.7604	-2.55628	0.0172906	0.712818	-3.03928	-0.0212524	21.7604	-0.0309187	0.975589	0.992238	-5.92361	-0.425365	21.7604	-0.411799	0.684122	0.986662	-4.73815	-0.404113	21.7604	-0.44787	0.658242	0.995419	-4.61878
CHGB	0.6319	29.8947	2.52534	0.0172537	0.712818	-3.05039	-0.406296	29.8947	-1.47351	0.151339	0.50522	-4.94578	-0.210241	29.8947	-0.509989	0.613902	0.986662	-4.73421	0.196055	29.8947	0.533469	0.597756	0.995419	-4.61712
PGLYRP2	-0.950204	28.8884	-2.4999	0.0183015	0.712818	-3.09361	0.663715	28.8884	1.58463	0.123849	0.485242	-4.79463	0.353724	28.8884	0.564863	0.576491	0.986662	-4.72517	-0.30999	28.8884	-0.555283	0.58294	0.995419	-4.6164
LUM	-0.733901	26.1816	-2.49361	0.0185696	0.712818	-3.10426	1.09794	26.1816	3.38539	0.00204946	0.264015	-1.34239	0.793227	26.1816	1.63592	0.112618	0.866384	-4.38749	-0.304711	26.1816	-0.70492	0.486458	0.995419	-4.61075
SLIT1	-0.821153	25.1513	-2.48413	0.0210336	0.712818	-3.1738	0.5708	25.1513	1.50822	0.145644	0.503349	-4.86239	1.84897	25.1513	3.2364	0.00377238	0.794583	-3.6801	1.27817	25.1513	2.616	0.0157314	0.995419	-4.46661
CTSB	0.601777	25.414	2.44252	0.0208837	0.712818	-3.19018	-0.149744	25.414	-0.551557	0.585458	0.856279	-5.80882	-0.0351761	25.414	-0.0866608	0.931534	0.994752	-4.77327	0.114568	25.414	0.31661	0.753797	0.995419	-4.62272
SERPINA5	-1.18332	24.1884	-2.40623	0.0226851	0.712818	-3.25057	1.0103	24.1884	1.86433	0.0723813	0.421853	-4.37484	-0.101666	24.1884	-0.125482	0.901004	0.994752	-4.77199	-1.11196	24.1884	-1.53952	0.134471	0.995419	-4.55819
ITIH3	-1.59166	22.4836	-2.40156	0.0234409	0.712818	-3.26943	1.48962	22.4836	2.03408	0.0518273	0.386745	-4.08814	2.34096	22.4836	2.13141	0.0422634	0.794583	-4.16442	0.85134	22.4836	0.880005	0.386585	0.995419	-4.60243
GDA	0.952676	24.7767	2.38003	0.0240726	0.712818	-3.29383	-0.754169	24.7767	-1.7098	0.0979365	0.453182	-4.61353	-0.287282	24.7767	-0.43563	0.666316	0.986662	-4.74503	0.466887	24.7767	0.794162	0.433523	0.995419	-4.60678
ITIH1	-0.950955	28.3313	-2.37085	0.0245769	0.712818	-3.30892	0.962256	28.3313	2.17708	0.03772	0.318655	-3.84457	0.855983	28.3313	1.29533	0.205378	0.940503	-4.52512	-0.106273	28.3313	-0.180397	0.85809	0.995419	-4.62479
TMEM59L	-1.04788	20.7267	-2.47929	0.0254105	0.712818	-3.30998	0.114955	20.7267	0.241531	0.812387	0.950082	-5.72081	-0.286133	20.7267	-0.405334	0.690906	0.986662	-4.69949	-0.401088	20.7267	-0.620409	0.544221	0.995419	-4.6067
PLG	-0.757009	29.2231	-2.34727	0.0259162	0.712818	-3.34751	1.0526	29.2231	2.96187	0.00603121	0.264015	-2.2851	0.477085	29.2231	0.897904	0.376599	0.986662	-4.65167	-0.575518	29.2231	-1.21501	0.234118	0.995419	-4.58249
BAI1	1.62103	20.8733	2.34822	0.027778	0.712818	-3.43213	-1.36974	20.8733	-1.81268	0.0828821	0.437907	-4.2723	-2.54909	20.8733	-2.21108	0.0371867	0.794583	-4.30121	-1.17935	20.8733	-1.30859	0.203529	0.995419	-4.58173
AP2B1	-1.44174	22.2546	-2.29195	0.0305551	0.712818	-3.45556	0.324054	22.2546	0.449761	0.656738	0.897552	-5.8135	0.090786	22.2546	0.0832936	0.934278	0.994752	-4.7563	-0.233268	22.2546	-0.253159	0.802205	0.995419	-4.62347
P0DP25	1.69275	22.1391	2.40698	0.0303154	0.712818	-3.49023	0.400688	22.1391	0.571656	0.576537	0.855339	-5.54161	-0.826129	22.1391	-0.77779	0.449521	0.986662	-4.64188	-1.22682	22.1391	-1.38053	0.188873	0.995419	-4.58021
APOA4	-0.741595	29.7221	-2.2293	0.0336663	0.712818	-3.53695	0.873841	29.7221	2.38382	0.0238672	0.303644	-3.46265	0.402534	29.7221	0.734473	0.468532	0.986662	-4.69167	-0.471307	29.7221	-0.964641	0.342665	0.995419	-4.59802
SORL1	-0.821328	19.7505	-2.29926	0.0335866	0.712818	-3.54837	0.874933	19.7505	2.41654	0.026427	0.31067	-3.36723	1.39579	19.7505	2.54263	0.0203375	0.794583	-4.19154	0.520852	19.7505	1.13819	0.269861	0.995419	-4.58997
VAMP2	0.689747	20.147	2.36182	0.0342846	0.712818	-3.5659	-0.137233	20.147	-0.430188	0.674036	0.89841	-5.51197	0.0838493	20.147	0.172172	0.865928	0.994752	-4.67853	0.221083	20.147	0.610352	0.552047	0.995419	-4.60708
CACNA2D2	0.649529	22.3364	2.2096	0.035147	0.712818	-3.56797	-0.808444	22.3364	-2.49577	0.0184771	0.288766	-3.24646	-0.320492	22.3364	-0.661766	0.513323	0.986662	-4.70705	0.487952	22.3364	1.13019	0.267615	0.995419	-4.58809
PKM	0.599893	28.0574	2.19976	0.0359081	0.712818	-3.58339	-0.00420481	28.0574	-0.0139923	0.988932	0.994997	-5.95488	-0.465207	28.0574	-1.03543	0.308988	0.986662	-4.6124	-0.461002	28.0574	-1.15097	0.259103	0.995419	-4.58675
LDHA	-1.00274	23.2602	-2.18331	0.0372139	0.712818	-3.60908	0.393098	23.2602	0.776728	0.443581	0.770842	-5.6667	-0.31789	23.2602	-0.420124	0.677478	0.986662	-4.74708	-0.710988	23.2602	-1.05403	0.300536	0.995419	-4.59283
FRRS1L	0.721392	21.8784	2.1291	0.0421359	0.712818	-3.6891	-0.13207	21.8784	-0.37437	0.710937	0.907097	-5.71673	-1.31524	21.8784	-2.49035	0.0189357	0.794583	-4.11134	-1.18317	21.8784	-2.52549	0.0174647	0.995419	-4.50312
RCN1	0.719643	20.2731	2.10561	0.0439745	0.712818	-3.72868	0.114481	20.2731	0.303972	0.76331	0.936173	-5.91041	-0.0513441	20.2731	-0.0911848	0.92797	0.994752	-4.77315	-0.165825	20.2731	-0.330348	0.743501	0.995419	-4.62245
PPIC	0.805007	23.969	2.10051	0.0444538	0.712818	-3.73642	-1.06329	23.969	-2.51778	0.0175592	0.287036	-3.20323	0.324026	23.969	0.513189	0.61169	0.986662	-4.73371	1.38732	23.969	2.46469	0.0198489	0.995419	-4.47031
GAP43	1.06604	21.3522	2.17273	0.0407823	0.712818	-3.75053	-0.435455	21.3522	-0.831317	0.414675	0.753514	-5.2	-0.822209	21.3522	-1.04829	0.30582	0.986662	-4.59349	-0.386755	21.3522	-0.556291	0.583594	0.995419	-4.60283
VSTM2A	0.621073	23.3331	2.0785	0.0465773	0.712818	-3.7697	-1.00052	23.3331	-3.03859	0.00497935	0.264015	-2.1186	-0.565217	23.3331	-1.14814	0.260252	0.970849	-4.57658	0.435301	23.3331	0.991877	0.329426	0.995419	-4.59648
GOLIM4	0.512034	22.8447	2.07338	0.0470839	0.712818	-3.7774	-0.613266	22.8447	-2.25356	0.0319196	0.31067	-3.70601	-0.190918	22.8447	-0.469245	0.642388	0.986662	-4.74034	0.422348	22.8447	1.16443	0.253699	0.995419	-4.58587
SELENBP1	-1.13874	25.8935	-2.05893	0.0485411	0.712818	-3.79909	0.977245	25.8935	1.60347	0.11962	0.485242	-4.76809	0.581901	25.8935	0.638616	0.528062	0.986662	-4.71163	-0.395343	25.8935	-0.486691	0.630119	0.995419	-4.61856
CNTN4	0.81473	23.0748	2.05853	0.0489089	0.712818	-3.80215	-1.08396	23.0748	-2.48474	0.0191807	0.288766	-3.27363	-0.970342	23.0748	-1.48884	0.147655	0.866384	-4.45024	0.113615	23.0748	0.195014	0.846784	0.995419	-4.62446
MOG	-0.618537	23.5975	-2.05771	0.048993	0.712818	-3.80237	0.180316	23.5975	0.532968	0.598242	0.86181	-5.79406	0.221287	23.5975	0.433898	0.667673	0.986662	-4.73641	0.0409707	23.5975	0.0932742	0.926347	0.996118	-4.62551
FGA	-1.49403	24.9583	-2.04821	0.0496474	0.712818	-3.81511	1.46251	24.9583	1.8195	0.0791279	0.433727	-4.44575	0.925605	24.9583	0.770215	0.447374	0.986662	-4.68355	-0.536904	24.9583	-0.501153	0.620029	0.995419	-4.61813
ITIH2	-1.04357	27.8732	-2.04627	0.0498499	0.712818	-3.818	0.850443	27.8732	1.51331	0.140976	0.500748	-4.8927	1.13373	27.8732	1.34934	0.187621	0.939337	-4.50496	0.283282	27.8732	0.378201	0.708024	0.995419	-4.62141
KLKB1	-1.23416	23.1259	-2.03838	0.0506812	0.712818	-3.82975	1.5319	23.1259	2.29606	0.0290563	0.31067	-3.62761	0.717763	23.1259	0.719558	0.477531	0.986662	-4.69494	-0.814141	23.1259	-0.91553	0.367431	0.995419	-4.6007
KNG1	-0.61747	26.4633	-2.02317	0.0523177	0.712818	-3.85229	1.22842	26.4633	3.65261	0.00101339	0.264015	-0.722408	0.937729	26.4633	1.86495	0.0722921	0.825755	-4.28221	-0.290691	26.4633	-0.6485	0.521742	0.995419	-4.61303
RBP4	-0.459803	27.6236	-2.01983	0.0526839	0.712818	-3.85723	0.635108	27.6236	2.5318	0.0169965	0.284772	-3.17557	0.412402	27.6236	1.0996	0.28051	0.974955	-4.5924	-0.222705	27.6236	-0.66609	0.510595	0.995419	-4.61234
SERPINC1	-0.592569	30.7071	-1.96789	0.0586658	0.712818	-3.93323	0.993159	30.7071	2.99309	0.00558003	0.264015	-2.2176	0.764476	30.7071	1.54098	0.134115	0.866384	-4.42828	-0.228682	30.7071	-0.517076	0.609007	0.995419	-4.61764
BST1	-1.07792	20.6956	-1.94234	0.0655435	0.712818	-3.95338	1.53471	20.6956	2.74619	0.0120587	0.264015	-2.76155	2.46184	20.6956	2.94426	0.00771295	0.794583	-3.98417	0.927125	20.6956	1.24719	0.225975	0.995419	-4.58509
F11	-1.21606	21.1078	-1.96985	0.0662753	0.712818	-3.96333	2.48326	21.1078	3.616	0.00229354	0.264015	-1.31137	1.21852	21.1078	1.19614	0.248929	0.970849	-4.56168	-1.26474	21.1078	-1.35618	0.193724	0.995419	-4.5762
RTN4RL2	0.583816	23.2204	1.93855	0.0623009	0.712818	-3.97554	-0.780768	23.2204	-2.35267	0.0256034	0.31067	-3.52166	0.235128	23.2204	0.473889	0.639112	0.986662	-4.73967	1.0159	23.2204	2.29673	0.0290131	0.995419	-4.48772
A1BG	-0.48325	31.9722	-1.91824	0.0649306	0.712818	-4.00455	0.60661	31.9722	2.18514	0.037067	0.318655	-3.83012	0.788114	31.9722	1.89885	0.0675294	0.825755	-4.26587	0.181504	31.9722	0.490544	0.627424	0.995419	-4.61845
LAMA5	-0.881996	19.1171	-1.87305	0.0743308	0.716574	-4.03202	0.830126	19.1171	1.61159	0.121223	0.485242	-4.55083	1.65089	19.1171	2.10103	0.0472485	0.794583	-4.33609	0.820768	19.1171	1.33217	0.196361	0.995419	-4.58071
F13B	-0.886846	21.5647	-1.89322	0.0686582	0.712818	-4.04147	1.33928	21.5647	2.59387	0.0149009	0.265657	-3.05884	0.463948	21.5647	0.601454	0.552354	0.986662	-4.71859	-0.875328	21.5647	-1.26944	0.214687	0.995419	-4.57884
GLRX	-0.908312	19.7596	-1.8709	0.0856711	0.716574	-4.08104	1.20672	19.7596	2.28626	0.0409931	0.327945	-3.61532	1.47755	19.7596	1.83342	0.0913834	0.828046	-4.45246	0.270836	19.7596	0.446596	0.663036	0.995419	-4.61007
TNR	0.50806	23.2649	1.8324	0.0771339	0.716574	-4.12467	-0.930545	23.2649	-3.04566	0.00489177	0.264015	-2.10316	-1.86295	23.2649	-4.07829	0.000321213	0.285237	-3.02669	-0.932409	23.2649	-2.28966	0.0294722	0.995419	-4.48845
C8A	-0.839133	26.481	-1.81236	0.0802509	0.716574	-4.15212	1.348	26.481	2.64205	0.0131192	0.264243	-2.95483	1.80885	26.481	2.37131	0.0245512	0.794583	-4.0213	0.460854	26.481	0.6777	0.50331	0.995419	-4.61187
F2	-0.49978	29.8423	-1.79327	0.0833192	0.716574	-4.17805	0.771593	29.8423	2.51243	0.0177781	0.287036	-3.21375	0.609568	29.8423	1.32758	0.194627	0.939337	-4.51316	-0.162025	29.8423	-0.39583	0.695115	0.995419	-4.621
MEGF8	0.462148	28.3572	1.79115	0.083666	0.716574	-4.18091	-0.759981	28.3572	-2.67297	0.0121899	0.264015	-2.89195	-0.35839	28.3572	-0.8431	0.406042	0.986662	-4.6659	0.401591	28.3572	1.05973	0.297975	0.995419	-4.59248
DSC1	-0.689873	20.703	-1.7476	0.095773	0.725943	-4.24555	1.71699	20.703	3.70152	0.00139999	0.264015	-0.931607	2.0376	20.703	2.89495	0.00891477	0.794583	-3.89899	0.320615	20.703	0.549375	0.588791	0.995419	-4.61553
CFHR2	-0.687229	22.729	-1.67893	0.103864	0.735656	-4.32893	0.795869	22.729	1.76446	0.0881403	0.437907	-4.53097	1.44908	22.729	2.14879	0.0400936	0.794583	-4.14007	0.65321	22.729	1.08653	0.286153	0.995419	-4.59084
GDI1	-1.29373	22.3786	-1.67068	0.105497	0.735656	-4.33951	0.393864	22.3786	0.461566	0.647821	0.897552	-5.85245	-2.28424	22.3786	-1.79045	0.0837803	0.825755	-4.31746	-2.67811	22.3786	-2.35471	0.0254866	0.995419	-4.48176
RGMA	0.456524	23.4887	1.65778	0.108095	0.735656	-4.35598	-0.73338	23.4887	-2.41675	0.0221489	0.29562	-3.39972	-0.601958	23.4887	-1.32678	0.194888	0.939337	-4.51346	0.131423	23.4887	0.324933	0.747554	0.995419	-4.62256
BAI2	0.352308	23.6135	1.65333	0.109003	0.735656	-4.36163	-0.635744	23.6135	-2.70743	0.0112263	0.264015	-2.82135	-0.751787	23.6135	-2.14143	0.0407329	0.794583	-4.1439	-0.116043	23.6135	-0.370779	0.713485	0.995419	-4.62158
ST8SIA3	0.648446	20.0564	1.4709	0.159449	0.769831	-4.42066	-0.377815	20.0564	-0.81435	0.426621	0.760965	-5.18718	1.24417	20.0564	1.91082	0.0729113	0.825755	-4.44345	1.62198	20.0564	2.40365	0.0278246	0.995419	-4.56378
CD44	-0.260056	27.5923	-1.59493	0.121522	0.735656	-4.43474	0.590188	27.5923	3.28477	0.00266046	0.264015	-1.57126	0.56253	27.5923	2.09407	0.0450657	0.794583	-4.16836	-0.0276585	27.5923	-0.115495	0.908845	0.995419	-4.62538
TAGLN	-0.962447	19.8165	-1.4594	0.169865	0.781724	-4.44707	0.425373	19.8165	0.544956	0.595662	0.861479	-5.33153	-1.35349	19.8165	-1.1516	0.27168	0.970849	-4.5807	-1.77886	19.8165	-2.34474	0.0368574	0.995419	-4.53676
B3GALNT1	-0.488116	19.5075	-1.50245	0.163497	0.775038	-4.45454	1.38811	19.5075	2.79537	0.018727	0.288766	-3.00815	1.42861	19.5075	1.9052	0.0855076	0.825755	-4.48865	0.0404996	19.5075	0.0821329	0.936141	0.996118	-4.61154
PRSS23	-0.318969	20.0507	-1.55591	0.132236	0.760264	-4.47898	0.691875	20.0507	3.07942	0.00496685	0.264015	-2.09086	0.476683	20.0507	1.42549	0.166319	0.921205	-4.4767	-0.215191	20.0507	-0.710536	0.483914	0.995419	-4.60995
AMBP	-0.508367	29.0096	-1.54172	0.133937	0.760264	-4.4995	0.980597	29.0096	2.69872	0.011463	0.264015	-2.83925	0.356603	29.0096	0.656424	0.516704	0.986662	-4.70812	-0.623994	29.0096	-1.28845	0.207729	0.995419	-4.57738
AHSG	-0.638873	30.3257	-1.54111	0.134085	0.760264	-4.50024	1.07417	30.3257	2.35143	0.0256753	0.31067	-3.52401	0.319081	30.3257	0.467188	0.643841	0.986662	-4.74064	-0.755089	30.3257	-1.24016	0.224814	0.995419	-4.58077
YWHAB	-1.30743	20.0888	-1.35256	0.200873	0.782862	-4.51044	-0.639531	20.0888	-0.615364	0.549686	0.836301	-5.27288	-3.49097	20.0888	-2.21457	0.0466674	0.794583	-4.43555	-2.85144	20.0888	-2.17577	0.0500416	0.995419	-4.5664
PROC	-0.323373	23.7085	-1.515	0.14055	0.769831	-4.53134	0.318997	23.7085	1.35623	0.185446	0.538156	-5.0951	0.771644	23.7085	2.1943	0.0363368	0.794583	-4.11625	0.452647	23.7085	1.44387	0.159446	0.995419	-4.5658
COL18A1	-0.321669	27.3116	-1.49753	0.145015	0.769831	-4.55191	-0.0576792	27.3116	-0.243682	0.809185	0.949822	-5.92632	-0.930544	27.3116	-2.6295	0.0135149	0.794583	-3.8773	-0.872865	27.3116	-2.76677	0.00973224	0.995419	-4.43808
PTPRG	0.536913	25.7548	1.49656	0.145265	0.769831	-4.55304	-0.716744	25.7548	-1.81299	0.0801516	0.433727	-4.45594	-1.39171	25.7548	-2.35456	0.0254949	0.794583	-4.03043	-0.674963	25.7548	-1.28095	0.210318	0.995419	-4.57792
LPHN1	0.318742	25.8019	1.47762	0.15024	0.769831	-4.5751	-0.627328	25.8019	-2.63912	0.0132107	0.264243	-2.96077	-0.722613	25.8019	-2.03331	0.0512219	0.794583	-4.1993	-0.0952846	25.8019	-0.300752	0.76574	0.995419	-4.62302
APOM	-0.605955	20.5856	-1.25041	0.22623	0.798953	-4.59175	1.56904	20.5856	2.92432	0.00865762	0.264015	-2.5074	1.16687	20.5856	1.46548	0.159035	0.899508	-4.53361	-0.402179	20.5856	-0.552447	0.58704	0.995419	-4.60196
GC	-0.341056	31.485	-1.44722	0.158512	0.769831	-4.61002	0.748734	31.485	2.88321	0.00732615	0.264015	-2.45359	0.608287	31.485	1.56671	0.127982	0.866384	-4.4174	-0.140447	31.485	-0.405771	0.687876	0.995419	-4.62075
MDH2	-1.43275	19.9496	-1.17841	0.256834	0.812857	-4.62819	1.68071	19.9496	1.28213	0.219095	0.577319	-4.76785	-2.28727	19.9496	-1.1484	0.268635	0.970849	-4.58149	-3.96798	19.9496	-2.42686	0.0281758	0.995419	-4.55639
ROBO4	0.488426	19.3567	1.12566	0.286271	0.828598	-4.63496	1.1201	19.3567	2.7543	0.0201025	0.291467	-3.04207	1.48613	19.3567	2.42164	0.0356702	0.794583	-4.4044	0.366023	19.3567	0.911068	0.383428	0.995419	-4.59832
SERPINF2	-0.483121	28.7232	-1.4203	0.166137	0.780497	-4.64044	0.812431	28.7232	2.16745	0.0385133	0.318655	-3.86177	0.542502	28.7232	0.968046	0.340991	0.986662	-4.63227	-0.26993	28.7232	-0.540299	0.593098	0.995419	-4.6169
SFRP4	-0.887728	21.9941	-1.39265	0.174265	0.782862	-4.67117	1.53019	21.9941	2.17844	0.0376087	0.318655	-3.84212	1.12507	21.9941	1.0713	0.292829	0.977678	-4.60135	-0.40512	21.9941	-0.43272	0.668406	0.995419	-4.62007
C4BPA	0.834556	20.9748	1.24953	0.228274	0.798953	-4.70003	2.38245	20.9748	3.19193	0.00529974	0.264015	-2.03983	3.18472	20.9748	2.88414	0.0102447	0.794583	-4.0627	0.802274	20.9748	0.7872	0.441921	0.995419	-4.60196
MANBA	0.506592	21.2282	1.35331	0.187548	0.782862	-4.70968	-0.372322	21.2282	-0.86825	0.393163	0.736558	-5.55356	0.791941	21.2282	1.22019	0.233292	0.970849	-4.55321	1.16426	21.2282	2.12822	0.0429126	0.995419	-4.50655
GLO1	-0.716695	19.5849	-1.03738	0.323689	0.828598	-4.71647	1.77584	19.5849	2.34813	0.0404658	0.32667	-3.55445	-0.485252	19.5849	-0.425406	0.679437	0.986662	-4.64524	-2.2611	19.5849	-2.30788	0.0433519	0.995419	-4.5664
CFP	-0.780836	20.6976	-1.00667	0.332284	0.828598	-4.72527	2.14187	20.6976	2.77744	0.0155715	0.265913	-2.88655	2.51054	20.6976	2.18268	0.047803	0.794583	-4.41345	0.368665	20.6976	0.356461	0.727158	0.995419	-4.60449
SERPINA6	-0.561972	25.7538	-1.33726	0.191487	0.782862	-4.73118	1.07486	25.7538	2.32109	0.0274809	0.31067	-3.58098	0.617453	25.7538	0.89182	0.379797	0.986662	-4.65329	-0.457404	25.7538	-0.741075	0.464581	0.995419	-4.6092
TGFBR3	0.795591	23.0997	1.32589	0.196353	0.782862	-4.73222	-0.681413	23.0997	-1.01198	0.320826	0.679937	-5.43565	-2.1807	23.0997	-2.14657	0.0412824	0.794583	-4.17493	-1.49929	23.0997	-1.72093	0.0970852	0.995419	-4.54416
CACHD1	0.368886	22.216	1.32288	0.196168	0.782862	-4.74642	-0.850813	22.216	-2.76886	0.00968302	0.264015	-2.69426	-0.519351	22.216	-1.13047	0.267499	0.970849	-4.58241	0.331463	22.216	0.809324	0.42489	0.995419	-4.60607
SELM	0.645084	22.7552	1.12518	0.270742	0.825968	-4.79172	0.143166	22.7552	0.243159	0.809781	0.949822	-5.74857	-1.48087	22.7552	-1.67828	0.105216	0.866384	-4.42189	-1.62404	22.7552	-2.08346	0.0471318	0.995419	-4.53561
AFM	-0.376415	28.5542	-1.26901	0.214483	0.794151	-4.80222	0.715243	28.5542	2.18823	0.0368196	0.318655	-3.82458	0.324817	28.5542	0.664676	0.511486	0.986662	-4.70646	-0.390426	28.5542	-0.896186	0.3775	0.995419	-4.60172
CYTL1	-0.411206	21.2556	-1.11125	0.27658	0.828598	-4.81193	-0.713284	21.2556	-1.85101	0.0755046	0.432568	-4.27406	-1.38628	21.2556	-2.40683	0.023452	0.794583	-4.15139	-0.672998	21.2556	-1.30939	0.201799	0.995419	-4.58163
GNS	0.453475	21.1654	1.25745	0.219306	0.794151	-4.81309	-1.3962	21.1654	-3.51138	0.00157881	0.264015	-1.10036	0.126647	21.1654	0.213378	0.832627	0.987147	-4.76729	1.52285	21.1654	2.8615	0.00802454	0.995419	-4.43224
GALNT13	0.32585	21.8453	1.25186	0.22058	0.794151	-4.81956	-0.711178	21.8453	-2.47945	0.019186	0.288766	-3.27836	-1.00984	21.8453	-2.35485	0.0254785	0.794583	-4.03027	-0.298663	21.8453	-0.781232	0.440969	0.995419	-4.60739
SLITRK4	0.575147	20.479	1.20676	0.242238	0.803304	-4.82724	-1.40187	20.479	-2.46856	0.0231561	0.302391	-3.31312	0.31813	20.479	0.367408	0.717348	0.986662	-4.71503	1.72	20.479	2.51265	0.0210997	0.995419	-4.48422
MAG	0.845002	23.8478	1.22383	0.231939	0.798953	-4.84053	-2.32661	23.8478	-3.07649	0.00486736	0.264015	-2.08011	-3.01027	23.8478	-2.67149	0.0128282	0.794583	-3.86933	-0.683666	23.8478	-0.672396	0.507234	0.995419	-4.6116
ANG	-0.456021	21.7327	-1.2122	0.235519	0.798953	-4.85841	1.2366	21.7327	2.98225	0.00585297	0.264015	-2.25362	1.16093	21.7327	1.87404	0.0713472	0.825755	-4.27893	-0.0756654	21.7327	-0.136639	0.892289	0.995419	-4.62506
F9	-0.475403	22.42	-1.20342	0.238502	0.798953	-4.8674	0.98303	22.42	2.2582	0.0315952	0.31067	-3.6975	1.4748	22.42	2.26601	0.0310558	0.794583	-4.07821	0.491769	22.42	0.847575	0.403585	0.995419	-4.6042
PLOD3	-0.588304	19.946	-1.04623	0.305417	0.828598	-4.90093	1.01623	19.946	1.62468	0.116709	0.482036	-4.60511	1.9761	19.946	2.11938	0.0441115	0.794583	-4.26188	0.959877	19.946	1.14264	0.263958	0.995419	-4.58955
COMP	-0.529788	22.202	-1.16322	0.254179	0.812857	-4.90584	1.0842	22.202	2.16027	0.0391142	0.318655	-3.87456	0.206672	22.202	0.275432	0.784929	0.986892	-4.76265	-0.877525	22.202	-1.31184	0.199819	0.995419	-4.57571
PCDH1	0.253889	24.348	1.14971	0.259614	0.813808	-4.91849	-0.638217	24.348	-2.62273	0.013733	0.265107	-2.99391	-0.33483	24.348	-0.920328	0.36496	0.986662	-4.64561	0.303387	24.348	0.935415	0.357265	0.995419	-4.59963
ABHD14A	-0.939428	20.9433	-0.924845	0.374664	0.839212	-4.96615	-1.93335	20.9433	-1.51248	0.158277	0.512192	-4.6622	-6.50781	20.9433	-3.34001	0.00649244	0.794583	-4.13958	-4.57445	20.9433	-2.95687	0.0128982	0.995419	-4.51368
CANT1	0.43035	23.1812	1.09432	0.28278	0.828598	-4.96898	-1.01404	23.1812	-2.34002	0.0263414	0.31067	-3.5455	-0.911314	23.1812	-1.40658	0.170133	0.921205	-4.48288	0.102728	23.1812	0.177858	0.860065	0.995419	-4.62482
CD99L2	0.177589	24.3287	1.09116	0.284147	0.828598	-4.9718	-0.32478	24.3287	-1.81092	0.0804778	0.433727	-4.45916	0.268067	24.3287	0.99974	0.325669	0.986662	-4.62307	0.592848	24.3287	2.48013	0.019156	0.995419	-4.46869
AJAP1	-0.286619	21.6147	-1.08917	0.28532	0.828598	-4.97302	0.704006	21.6147	2.42714	0.0218716	0.29562	-3.38471	0.503931	21.6147	1.16291	0.254639	0.970849	-4.57169	-0.200076	21.6147	-0.516507	0.609538	0.995419	-4.61753
SH3BP2	-0.144739	22.0582	-0.439019	0.666472	0.931951	-4.99448	-1.11544	22.0582	-2.52742	0.0223047	0.29562	-3.2349	0.0763696	22.0582	0.113412	0.911104	0.994752	-4.63748	1.19181	22.0582	2.42205	0.0275693	0.995419	-4.56086
CNTFR	0.351463	24.8493	1.05337	0.300832	0.828598	-5.00486	-0.499952	24.8493	-1.35978	0.184332	0.538156	-5.09074	-1.44015	24.8493	-2.61987	0.0138263	0.794583	-3.88277	-0.940194	24.8493	-1.91858	0.0648858	0.995419	-4.52489
C9	-0.346071	27.5101	-1.04861	0.302982	0.828598	-5.00895	0.756768	27.5101	2.0809	0.0463422	0.360981	-4.01402	0.874582	27.5101	1.6085	0.118513	0.866384	-4.39945	0.117813	27.5101	0.243054	0.809667	0.995419	-4.62398
C8G	-0.327767	26.0819	-1.03712	0.308212	0.828598	-5.01875	0.800986	26.0819	2.30001	0.0288027	0.31067	-3.62028	0.550126	26.0819	1.05657	0.299391	0.98103	-4.60593	-0.250859	26.0819	-0.54045	0.592995	0.995419	-4.61689
PCDH10	-0.256713	21.3627	-0.982651	0.335146	0.828598	-5.05201	0.436012	21.3627	1.3887	0.17711	0.53677	-4.97326	1.06178	21.3627	2.21813	0.035809	0.794583	-4.1891	0.625767	21.3627	1.65155	0.11107	0.995419	-4.54975
LAMP1	-0.249145	23.4926	-0.747696	0.461076	0.897104	-5.0569	0.279813	23.4926	0.791424	0.435562	0.765899	-5.46674	-0.794198	23.4926	-1.48794	0.1483	0.866384	-4.486	-1.07401	23.4926	-2.35383	0.0260754	0.995419	-4.51617
COL12A1	-0.0283247	19.6301	-0.0532169	0.958037	0.987824	-5.06944	0.191223	19.6301	0.341546	0.735914	0.921709	-5.45763	-1.73566	19.6301	-2.167	0.0412682	0.794583	-4.37203	-1.92688	19.6301	-2.40574	0.0249303	0.995419	-4.55754
ANGPTL7	-0.307764	20.9366	-0.667684	0.51231	0.901889	-5.08997	-0.232267	20.9366	-0.484206	0.633737	0.890254	-5.6522	1.59295	20.9366	2.23927	0.0372115	0.794583	-4.24239	1.82522	20.9366	2.80041	0.0113636	0.995419	-4.50134
B4GALT1	0.268839	20.7757	0.675449	0.505813	0.901889	-5.09045	-0.948996	20.7757	-2.29183	0.0309379	0.31067	-3.55244	-1.49995	20.7757	-2.4128	0.0237864	0.794583	-4.16724	-0.550956	20.7757	-1.01049	0.322287	0.995419	-4.59512
CFH	-0.229531	29.1657	-0.949026	0.350415	0.829449	-5.09058	0.752048	29.1657	2.82177	0.00851555	0.264015	-2.58355	0.538398	29.1657	1.35118	0.18704	0.939337	-4.50426	-0.213649	29.1657	-0.601449	0.552193	0.995419	-4.61479
CP	-0.223286	33.063	-0.93588	0.357029	0.832146	-5.10079	0.605168	33.063	2.30184	0.0286856	0.31067	-3.61688	0.853185	33.063	2.17057	0.0382543	0.794583	-4.1287	0.248017	33.063	0.707784	0.484704	0.995419	-4.61063
GALNT16	-0.176691	20.3856	-0.480622	0.636236	0.931951	-5.10569	-0.656388	20.3856	-1.6795	0.109315	0.473732	-4.44797	-1.41625	20.3856	-2.37385	0.0282232	0.794583	-4.27948	-0.759866	20.3856	-1.65452	0.114338	0.995419	-4.56465
VWF	0.312226	20.8435	0.771067	0.449205	0.897104	-5.16843	1.54387	20.8435	2.85256	0.00949637	0.264015	-2.55552	1.43996	20.8435	1.74975	0.0946729	0.840696	-4.42357	-0.103917	20.8435	-0.181481	0.85772	0.995419	-4.62325
F10	-0.213892	24.4944	-0.82835	0.414208	0.873049	-5.17931	0.616547	24.4944	2.16684	0.0385643	0.318655	-3.86286	0.243623	24.4944	0.572677	0.571258	0.986662	-4.72381	-0.372925	24.4944	-0.983337	0.333539	0.995419	-4.59697
LRG1	-0.368859	25.8985	-0.819596	0.419102	0.873049	-5.1853	0.994338	25.8985	2.005	0.0543349	0.388656	-4.14383	1.88447	25.8985	2.54157	0.0166144	0.794583	-3.92698	0.890133	25.8985	1.34665	0.188478	0.995419	-4.57317
CRISP3	-0.271209	20.3522	-0.575087	0.571935	0.931951	-5.18769	1.23894	20.3522	2.36853	0.0285366	0.31067	-3.4625	0.171824	20.3522	0.221825	0.826801	0.986892	-4.71985	-1.06712	20.3522	-1.49692	0.150733	0.995419	-4.57351
AZGP1	-0.271182	29.635	-0.806394	0.42655	0.882451	-5.19423	0.976088	29.635	2.634	0.0133719	0.264243	-2.97114	0.529871	29.635	0.956378	0.346752	0.986662	-4.63558	-0.446217	29.635	-0.903428	0.373709	0.995419	-4.60134
IL1RAP	0.236924	20.5247	0.477694	0.638014	0.931951	-5.21383	1.3881	20.5247	2.39865	0.026256	0.31067	-3.37502	1.15877	20.5247	1.32528	0.199926	0.939337	-4.53591	-0.229333	20.5247	-0.30813	0.761149	0.995419	-4.61284
RTBDN	0.049294	19.9351	0.0989689	0.922249	0.983861	-5.22896	1.12885	19.9351	2.1629	0.0441515	0.350058	-3.78255	0.559097	19.9351	0.70845	0.487676	0.986662	-4.65599	-0.569754	19.9351	-0.851831	0.40542	0.995419	-4.60074
RARRES2	-0.145592	25.1368	-0.739071	0.465778	0.897104	-5.2376	0.58101	25.1368	2.67653	0.0120868	0.264015	-2.88467	0.676663	25.1368	2.08494	0.0459468	0.794583	-4.17304	0.0956535	25.1368	0.330606	0.743309	0.995419	-4.62244
HPX	-0.202136	33.1339	-0.733969	0.468835	0.897104	-5.24074	0.68208	33.1339	2.24755	0.0323449	0.31067	-3.71702	0.721275	33.1339	1.58967	0.122705	0.866384	-4.40758	0.0391954	33.1339	0.0969013	0.923468	0.995419	-4.62551
PGAM1	-0.238968	21.5825	-0.720887	0.476725	0.897104	-5.2487	0.0673082	21.5825	0.184261	0.855085	0.964823	-5.93858	-0.969512	21.5825	-1.77522	0.0863122	0.825755	-4.32455	-1.03682	21.5825	-2.12957	0.0417819	0.995419	-4.50455
DDAH1	0.21342	22.8303	0.719961	0.477286	0.897104	-5.24925	-0.712247	22.8303	-2.18044	0.0374464	0.318655	-3.83854	-0.862818	22.8303	-1.76671	0.0877548	0.825755	-4.3285	-0.150571	22.8303	-0.345841	0.731947	0.995419	-4.62213
NXPH4	0.0387399	21.7676	0.0945547	0.925559	0.985661	-5.25272	0.0808203	21.7676	0.191761	0.84976	0.962484	-5.75123	-1.30105	21.7676	-2.07214	0.0506781	0.794583	-4.29433	-1.38187	21.7676	-2.43774	0.0236962	0.995419	-4.51836
HGFAC	-0.363375	21.9519	-0.707476	0.485304	0.897104	-5.25369	1.18015	21.9519	2.06154	0.0489524	0.377997	-4.04269	0.640584	21.9519	0.745381	0.462451	0.986662	-4.68572	-0.539564	21.9519	-0.715687	0.4803	0.995419	-4.61019
FSTL4	0.360681	24.0593	0.702229	0.48811	0.897104	-5.25981	-1.28361	24.0593	-2.26793	0.0309246	0.31067	-3.67962	-1.09163	24.0593	-1.29004	0.207185	0.940503	-4.52705	0.191984	24.0593	0.254496	0.800901	0.995419	-4.62381
CPN1	-0.351186	21.3893	-0.655545	0.517847	0.902415	-5.26299	1.33883	21.3893	2.2906	0.0302998	0.31067	-3.63897	0.821579	21.3893	0.939677	0.355989	0.986662	-4.63785	-0.517253	21.3893	-0.664908	0.511936	0.995419	-4.61172
TNXB	0.288013	22.5761	0.695875	0.492022	0.897104	-5.26353	0.920773	22.5761	2.01889	0.0527872	0.387397	-4.12034	1.4382	22.5761	2.10918	0.0436415	0.794583	-4.16059	0.517431	22.5761	0.851203	0.4016	0.995419	-4.60402
BAI3	0.177675	20.7723	0.672681	0.507289	0.901889	-5.26392	-0.997191	20.7723	-3.14139	0.00427157	0.264015	-1.93482	-1.14498	20.7723	-2.36583	0.0260092	0.794583	-4.12555	-0.147788	20.7723	-0.385789	0.7029	0.995419	-4.62104
NPTX2	0.231632	24.835	0.681936	0.500666	0.901399	-5.27157	-1.16455	24.835	-3.1113	0.00414537	0.264015	-1.95894	-1.24305	24.835	-2.22129	0.0342616	0.794583	-4.102	-0.0784981	24.835	-0.157349	0.876055	0.995419	-4.62503
STC2	0.137091	23.0047	0.276023	0.785092	0.961675	-5.27561	-1.30691	23.0047	-2.33079	0.0292715	0.31067	-3.48732	-1.2656	23.0047	-1.50797	0.145707	0.866384	-4.48259	0.0413071	23.0047	0.0554451	0.956281	0.996478	-4.6148
MEGF10	0.241061	21.4502	0.654257	0.51826	0.902415	-5.2865	-1.73837	21.4502	-4.28044	0.000195746	0.143527	0.738378	-1.14954	21.4502	-1.89463	0.0684635	0.825755	-4.26905	0.58883	21.4502	1.08567	0.28684	0.995419	-4.59091
ATP1B1	0.143668	20.0694	0.583315	0.56488	0.929784	-5.30935	-0.732288	20.0694	-2.66068	0.0133907	0.264243	-2.93738	-0.451569	20.0694	-1.09092	0.285657	0.975629	-4.59346	0.280719	20.0694	0.779121	0.443184	0.995419	-4.6071
IDS	0.282452	25.4879	0.53711	0.595271	0.931951	-5.34582	-1.21587	25.4879	-2.09819	0.0446731	0.351059	-3.98395	-0.895077	25.4879	-1.03312	0.310049	0.986662	-4.6131	0.320794	25.4879	0.415341	0.680936	0.995419	-4.62052
MANSC1	0.358925	23.6314	0.518935	0.608013	0.931951	-5.34896	1.54867	23.6314	1.98925	0.056844	0.391636	-4.15608	-0.998851	23.6314	-0.851591	0.401896	0.986662	-4.65873	-2.54752	23.6314	-2.51524	0.0181196	0.995419	-4.46738
SEZ6L2	0.16705	25.9166	0.506806	0.616106	0.931951	-5.35918	-1.05062	25.9166	-2.89254	0.00715975	0.264015	-2.43372	-0.713595	25.9166	-1.31407	0.199077	0.939337	-4.5182	0.337024	25.9166	0.696172	0.491839	0.995419	-4.61112
VTN	-0.140789	30.8416	-0.465549	0.645001	0.931951	-5.37615	0.737977	30.8416	2.21451	0.0347726	0.318655	-3.77717	0.892855	30.8416	1.79204	0.0835201	0.825755	-4.31672	0.154878	30.8416	0.348695	0.729826	0.995419	-4.62207
TCN2	-0.270194	22.6998	-0.458785	0.649793	0.931951	-5.37879	1.57628	22.6998	2.42888	0.0215446	0.29562	-3.37638	0.959849	22.6998	0.989257	0.330684	0.986662	-4.62614	-0.61643	22.6998	-0.712654	0.48173	0.995419	-4.61042
PLXDC2	0.174505	22.5471	0.425546	0.673566	0.931951	-5.39125	-0.571921	22.5471	-1.26565	0.215667	0.574109	-5.203	-1.64292	22.5471	-2.43181	0.0214012	0.794583	-3.98809	-1.071	22.5471	-1.77824	0.0858049	0.995419	-4.53776
NID2	-0.0963486	23.7388	-0.422116	0.676039	0.931951	-5.39248	0.59926	23.7388	2.38255	0.0239359	0.303644	-3.46507	0.865452	23.7388	2.30145	0.0287102	0.794583	-4.05919	0.266192	23.7388	0.79404	0.433593	0.995419	-4.60679
SHBG	-0.337867	23.295	-0.385563	0.702827	0.936311	-5.39374	2.88811	23.295	2.98275	0.00597598	0.264015	-2.26038	4.103	23.295	2.82542	0.00875228	0.794583	-3.79851	1.21489	23.295	0.949786	0.350606	0.995419	-4.59877
LRRC4B	0.235205	25.0191	0.326248	0.746569	0.953832	-5.42294	-1.25253	25.0191	-1.57662	0.125682	0.485242	-4.80582	-2.78301	25.0191	-2.34309	0.0261604	0.794583	-4.03667	-1.53049	25.0191	-1.44541	0.159015	0.995419	-4.56568
COL14A1	-0.0285347	20.0573	-0.112648	0.911282	0.983861	-5.43709	0.895027	20.0573	3.23229	0.00366512	0.264015	-1.80557	0.170239	20.0573	0.412233	0.683964	0.986662	-4.74245	-0.724788	20.0573	-1.9513	0.0632362	0.995419	-4.52775
ABI3BP	0.070856	21.2117	0.192032	0.84926	0.973358	-5.44027	1.07496	21.2117	2.63503	0.0142047	0.265657	-2.99438	1.29105	21.2117	2.11347	0.0446588	0.794583	-4.17744	0.216091	21.2117	0.399129	0.69317	0.995419	-4.6202
MAN2A1	0.0505994	20.4142	0.121347	0.904381	0.983861	-5.44527	-1.09584	20.4142	-2.31537	0.0290413	0.31067	-3.58215	-1.13598	20.4142	-1.58748	0.124908	0.866384	-4.4236	-0.0401348	20.4142	-0.0661384	0.947791	0.996478	-4.625
IGFBP5	-0.0488058	23.713	-0.21646	0.830138	0.973008	-5.4483	0.108614	23.713	0.437152	0.665225	0.89841	-5.86297	0.993231	23.713	2.6738	0.0121658	0.794583	-3.85206	0.884617	23.713	2.67129	0.0122386	0.995419	-4.44837
B3GNT2	0.0471868	22.3969	0.159415	0.874523	0.980479	-5.45246	-0.822744	22.3969	-2.46941	0.0201143	0.291467	-3.29533	-0.993129	22.3969	-1.97849	0.0581087	0.809388	-4.24597	-0.170385	22.3969	-0.39309	0.697325	0.995419	-4.6209
PCDH7	-0.0526964	21.5908	-0.149563	0.882216	0.980479	-5.45376	-1.12093	21.5908	-2.82645	0.00873074	0.264015	-2.58367	-0.707986	21.5908	-1.18491	0.246328	0.970849	-4.56422	0.412945	21.5908	0.800363	0.430454	0.995419	-4.6064
GFRA2	0.0675473	23.9013	0.17891	0.859247	0.978587	-5.45463	-0.900022	23.9013	-2.16331	0.0388591	0.318655	-3.86915	0.144258	23.9013	0.231921	0.818221	0.986892	-4.76607	1.04428	23.9013	1.88323	0.069689	0.995419	-4.52818
CLEC11A	0.0321063	21.0384	0.104598	0.917525	0.983861	-5.45627	-0.487909	21.0384	-1.40185	0.173191	0.52956	-5.00833	0.840521	21.0384	1.60004	0.122087	0.866384	-4.41561	1.32843	21.0384	2.95455	0.00671111	0.995419	-4.42582
FETUB	-0.0496609	25.0233	-0.148607	0.882888	0.980479	-5.45886	1.03685	25.0233	2.81564	0.00864363	0.264015	-2.59643	0.691916	25.0233	1.25675	0.218829	0.947901	-4.5391	-0.344931	25.0233	-0.702774	0.487775	0.995419	-4.61084
EFNB3	0.00479307	20.6822	0.0130815	0.989662	0.996902	-5.46264	-0.91043	20.6822	-2.20737	0.0362703	0.318655	-3.78392	-0.817751	20.6822	-1.3168	0.199338	0.939337	-4.51983	0.092679	20.6822	0.172326	0.864509	0.995419	-4.62452
CDH6	0.0199444	23.5693	0.0791194	0.937479	0.987553	-5.46561	-0.645161	23.5693	-2.32257	0.0273898	0.31067	-3.5782	-0.18784	23.5693	-0.452294	0.654407	0.986662	-4.74275	0.457322	23.5693	1.23522	0.226619	0.995419	-4.58111
RNASE6	-0.0344627	25.001	-0.0746074	0.941037	0.987553	-5.46591	1.10725	25.001	2.17529	0.0378663	0.318655	-3.84777	-1.13931	25.001	-1.49709	0.145129	0.866384	-4.44653	-2.24656	25.001	-3.31139	0.00248359	0.995419	-4.37862
TNFRSF21	-0.0172028	25.0419	-0.0739331	0.941569	0.987553	-5.46595	-0.00742933	25.0419	-0.0289754	0.977082	0.992238	-5.95457	0.942698	25.0419	2.45915	0.0201027	0.794583	-3.97296	0.950127	25.0419	2.78025	0.00941983	0.995419	-4.43662
TYRO3	-0.0324982	24.2064	-0.0702492	0.944475	0.987824	-5.46618	-1.32629	24.2064	-2.60172	0.0144309	0.265657	-3.03623	-2.2566	24.2064	-2.9608	0.00604723	0.794583	-3.68575	-0.930312	24.2064	-1.36921	0.181397	0.995419	-4.57149
